# Supplementary material for: Extracellular vesicles from Echinococcus granulosus larval stage: Isolation, characterization and uptake by dendritic cells
Source: PLoS Negl Trop Dis. 2019 Jan 7;13(1):e0007032. doi: 10.1371/journal.pntd.0007032 (PMC6344059; doi:10.1371/journal.pntd.0007032)
Supplement: S1 File — (XLSX) [file pntd.0007032.s004.xlsx]

## Sheet: Proteins
S4 File. Complete proteomic data set from extracellular vesicles from control protoscoleces of Echinococcus granulosus.
Accession	Description	Coverage	# Peptides	# PSMs	# Unique Peptides	# Protein Groups	# AAs	MW [kDa]	calc. pI	emPAI	Score A Sequest HT	# Peptides A Sequest HT	# PSMs A Sequest HT
U6J063	Calpain A OS=Echinococcus granulosus GN=EGR_00412 PE=3 SV=1	40.3893	25	35	25	1	822	92	5.31	2.467	101.49	25	35
Confidence	Sequence	Modifications	# Protein Groups	# Proteins	# PSMs	Master Protein Accessions	# Missed Cleavages	Theo. MH+ [Da]	Area: F1: Sample	XCorr A Sequest HT	Confidence A Sequest HT
High	VCGPDGEITADELIDILNVAFTK	1xCarbamidomethyl [C2]	1	1	2	U6J063	0	2490.24	7.32502e+07	5.47	High
High	GGSTIEALEDFTGGLAEYYDLR		1	1	3	U6J063	0	2377.12	1.02992e+09	5.12	High
High	NALNCAGYHIDNATLTSVVLR	1xCarbamidomethyl [C5]	1	1	1	U6J063	0	2302.16	2.87163e+08	4.28	High
High	YRLPPGTYVIVPSTFAK		1	1	1	U6J063	1	1909.06	3.52515e+07	4.26	High
High	VQVEDADDDDDENLGTLIVGLMQK		1	1	1	U6J063	0	2632.23	2.16802e+08	3.77	High
High	IAQVNSSSGPVQLLR		1	1	2	U6J063	0	1568.88	595789793	3.36	High
High	GTGQLFEDPDFPADGSSLFYSMSAPR		1	1	2	U6J063	0	2792.25	5.58552e+07	3.34	High
High	NRVDVDLDSGASR		1	1	1	U6J063	1	1403.69	3.1871e+07	3.19	High
High	RPQEICSNPK	1xCarbamidomethyl [C6]	1	1	1	U6J063	0	1228.61	1.72381e+07	2.97	High
High	APAPAPVPVTVR		1	1	3	U6J063	0	1174.69	1.72741e+08	2.83	High
High	LPPGTYVIVPSTFAK		1	1	2	U6J063	0	1589.89	2.64066e+08	2.77	High
High	FNDYVICCAR	2xCarbamidomethyl [C7; C8]	1	1	1	U6J063	0	1317.57	1.23483e+08	2.76	High
High	SPAFINTR		1	1	2	U6J063	0	905.484	3.63026e+08	2.71	High
High	FGEWVEVVVDDRLPTR		1	1	1	U6J063	1	1916.99	7.98767e+07	2.69	High
High	NFLDTFWTNPQYR		1	1	1	U6J063	0	1701.8	4.99425e+08	2.66	High
High	IRNPWGNEAEWK		1	1	1	U6J063	1	1499.74	5.98927e+07	2.55	High
High	FDADNSGTMSTFELR	1xOxidation [M9]	1	1	1	U6J063	0	1706.73		2.52	High
High	SLISMLDVDR		1	1	1	U6J063	0	1148.6	1.33154e+08	2.35	High
High	GHAYSITK		1	1	1	U6J063	0	876.457	1.20083e+08	2.33	High
High	SGSLDFEEFK		1	1	2	U6J063	0	1158.53	3.99621e+08	2.31	High
High	SVITGFESR		1	1	1	U6J063	0	995.516	3.91766e+07	2.18	High
High	LFGSYESLR		1	1	1	U6J063	0	1071.55	904231225	2.17	High
High	WSDSSPEWR		1	1	1	U6J063	0	1149.5	2.08178e+08	2.07	High
High	FIVGGASR		1	1	1	U6J063	0	806.452	1.24732e+08	2.02	High
High	GFSLLCCGLGQK	2xCarbamidomethyl [C6; C7]	1	1	1	U6J063	0	1339.65	24331947	1.91	High
U6JIC8	Heat shock 70 kDa protein 4 OS=Echinococcus granulosus GN=EGR_08863 PE=3 SV=1	29.1859	18	34	18	1	651	71	5.86	2.35	91.78	18	34
Confidence	Sequence	Modifications	# Protein Groups	# Proteins	# PSMs	Master Protein Accessions	# Missed Cleavages	Theo. MH+ [Da]	Area: F1: Sample	XCorr A Sequest HT	Confidence A Sequest HT
High	IINEPTAAAIAYGLDKK		1	4	4	U6JIC8	1	1787.99	6.34863e+08	4.17	High
High	VSDAVVTVPAYFNDSQR		1	1	3	U6JIC8	0	1867.92	3.13402e+08	4.06	High
High	ARFEELCSDLFR	1xCarbamidomethyl [C7]	1	2	2	U6JIC8	1	1542.74	7.71692e+07	3.24	High
High	IINEPTAAALAYGIDK		1	5	3	U6JIC8	0	1659.9	2.29984e+08	3.18	High
High	LDKGAVHDIVLVGGSTR		1	1	1	U6JIC8	1	1736.97	26860378	3.11	High
High	DAGAISGLNVLR		1	1	2	U6JIC8	0	1185.66	592460177	3.07	High
High	KVSDAVVTVPAYFNDSQR		1	1	1	U6JIC8	1	1996.01	7.67219e+07	3.03	High
High	GAVHDIVLVGGSTR		1	1	4	U6JIC8	0	1380.76	1.84841e+08	3.03	High
High	STVEDEKVKDK		1	1	1	U6JIC8	2	1277.66	2.6681e+07	3.02	High
High	TTPSYVAFTDTER		1	1	2	U6JIC8	0	1487.7	7.70302e+08	2.99	High
High	STAGDTHLGGEDFDSR		1	2	1	U6JIC8	0	1664.71	5.9414e+08	2.71	High
High	VEIIANDQGNR		1	7	2	U6JIC8	0	1228.63	3.20844e+08	2.65	High
High	LVSHFVEEFKR		1	1	2	U6JIC8	1	1390.75	1.42089e+08	2.63	High
High	FEELCSDLFR	1xCarbamidomethyl [C5]	1	2	2	U6JIC8	0	1315.6	1.86234e+08	2.62	High
High	SINPDEAVAYGAAVQAAILTGDK		1	2	1	U6JIC8	0	2274.16	8.91192e+07	2.51	High
High	FELSGIPPAPR		1	3	4	U6JIC8	0	1183.65	2.42317e+07	2.22	High
High	LLQDFFNGR		1	2	2	U6JIC8	0	1109.57	2.98785e+08	2.16	High
High	ETAEAYLGK		1	3	1	U6JIC8	0	981.489	2.60144e+07	1.99	High
W6U780	Uncharacterized protein OS=Echinococcus granulosus GN=EGR_08893 PE=4 SV=1	16.5849	13	24	13	1	1019	113.3	6.51	0.954	66.83	13	24
Confidence	Sequence	Modifications	# Protein Groups	# Proteins	# PSMs	Master Protein Accessions	# Missed Cleavages	Theo. MH+ [Da]	Area: F1: Sample	XCorr A Sequest HT	Confidence A Sequest HT
High	FTGVNMAELEQLLVK		1	1	2	W6U780	0	1691.9	3.62626e+08	4.69	High
High	WPAIQQQNELLDVAPPK		1	1	2	W6U780	0	1947.03	2.68107e+08	4.3	High
High	TQLQGEPVAQELEEAIK		1	1	4	W6U780	0	1882.98	7.90233e+08	3.95	High
High	TFLQYYNAENAVK		1	1	1	W6U780	0	1560.77	4.72076e+08	3.09	High
High	APSELAEVFR		1	1	2	W6U780	0	1118.58	9.49704e+08	3.01	High
High	SQLDGALNEVKPHIEDVAK		1	1	1	W6U780	0	2063.08	2.12767e+08	2.97	High
High	TFPESIGGGDK		1	2	6	W6U780	0	1107.53	2.87483e+07	2.34	High
High	ITDLINQMATTISGQIPPDLLQK		1	1	1	W6U780	0	2510.35	7.46465e+07	2.32	High
High	VEEIAER		1	1	1	W6U780	0	845.436	7.45065e+07	2.18	High
High	QTTYEFGMNQDR		1	2	1	W6U780	0	1489.64	5.69927e+07	2.09	High
High	HIPQYVDK		1	1	1	W6U780	0	999.526	2.9791e+08	2.07	High
High	LAEKEEFK		1	1	1	W6U780	1	993.525	2.85362e+07	2.02	High
High	LQSVTGIDK		1	1	1	W6U780	0	960.536	8.32274e+07	1.97	High
W6USS6	Ubiquitin OS=Echinococcus granulosus GN=EGR_00625 PE=4 SV=1	9.89583	3	19	3	1	384	42.9	8.81	0.318	55.08	3	19
Confidence	Sequence	Modifications	# Protein Groups	# Proteins	# PSMs	Master Protein Accessions	# Missed Cleavages	Theo. MH+ [Da]	Area: F1: Sample	XCorr A Sequest HT	Confidence A Sequest HT
High	TITLEVEPSDSIENVK		1	3	2	W6USS6	0	1773.91	3.74792e+08	3.73	High
High	IQDKEGIPPDQQR		1	3	16	W6USS6	1	1523.78	1.44039e+08	3.36	High
High	ESTLHLVLR		1	3	1	W6USS6	0	1067.62	2.19325e+08	2.26	High
W6UFB0	Uncharacterized protein OS=Echinococcus granulosus GN=EGR_05598 PE=4 SV=1	10.9792	12	17	12	1	1685	184.5	5.47	0.489	53.1	12	17
Confidence	Sequence	Modifications	# Protein Groups	# Proteins	# PSMs	Master Protein Accessions	# Missed Cleavages	Theo. MH+ [Da]	Area: F1: Sample	XCorr A Sequest HT	Confidence A Sequest HT
High	VLNEFIQQTDDKIYAEVLDTIER		1	1	2	W6UFB0	1	2752.4	2.70947e+08	4.65	High
High	ESSEHVVGLLSAVGYQSLISVSK		1	1	2	W6UFB0	0	2389.26	4.67015e+08	4.35	High
High	IVATPLGQDPQFSLISK		1	1	2	W6UFB0	0	1814.01	5.24193e+08	4.1	High
High	LVNRPEVIQGIQQGR		1	1	2	W6UFB0	0	1706.97	4.16443e+08	3.9	High
High	SDFVVNSLVAEQWK		1	1	1	W6UFB0	0	1621.82	2.20002e+08	3.5	High
High	SLIGDAVGGTADFLNTSPPR		1	1	1	W6UFB0	0	1988.01	2.03409e+09	3.5	High
High	LFADPNTVSIGSTNSK		1	1	1	W6UFB0	0	1650.83	3.2267e+08	3.04	High
High	ATISHASSFVSNGIANGR		1	1	1	W6UFB0	0	1788.9	4.7633e+07	3.04	High
High	TENGGLLNVLFR		1	1	1	W6UFB0	0	1332.73	2.09458e+08	2.75	High
High	VSYAEAFGK		1	1	1	W6UFB0	0	971.483	2.79807e+08	2.44	High
High	LDEPVVGYFK		1	1	2	W6UFB0	0	1166.61	9.10531e+08	2.4	High
High	EVGVQYDR		1	1	1	W6UFB0	0	965.469	2.2443e+08	2.02	High
U6JLF5	Actin cytoplasmic A3 OS=Echinococcus granulosus GN=EGR_09069 PE=3 SV=1	38.6667	12	15	6	1	375	41.8	5.48	2.325	40.56	12	15
Confidence	Sequence	Modifications	# Protein Groups	# Proteins	# PSMs	Master Protein Accessions	# Missed Cleavages	Theo. MH+ [Da]	Area: F1: Sample	XCorr A Sequest HT	Confidence A Sequest HT
High	TTGIVLDSGDGVSHTVPIYEGYALPHAILR		1	1	2	U6JLF5	0	3151.64	7.58403e+07	4.35	High
High	TYELPDGQVITVGNER		1	1	2	U6JLF5	0	1790.89	4.33699e+08	3.33	High
High	QEYDESGPSIVHR		2	2	1	U6JLF5; W6UFA4	0	1516.7	2.65309e+08	3.17	High
High	AVFPSIVGRPR		2	5	2	U6JLF5; W6UFA4	0	1198.71	1.61784e+07	2.55	High
High	GYAFTTTAER		1	1	2	U6JLF5	0	1116.53	2.8326e+08	2.53	High
High	DLTALAPTTMK		1	1	1	U6JLF5	0	1161.62	75857018	2.52	High
High	AGFAGDDSPR		1	1	1	U6JLF5	0	992.443	1.22849e+08	2.37	High
High	DSYVGDEAQSKR		2	5	1	U6JLF5; W6UFA4	1	1354.62	2.04777e+07	2.37	High
High	VAPEEHPVLLTEAPLNPK		2	5	1	U6JLF5; W6UFA4	0	1954.06	1.73522e+09	2.36	High
High	DSYVGDEAQSK		2	5	1	U6JLF5; W6UFA4	0	1198.52	1.91963e+08	2.17	High
High	DLTDWLTK		1	1	1	U6JLF5	0	991.509	200068342	2.01	High
High	RGILTLK		2	5	1	U6JLF5; W6UFA4	1	800.535	2.4226e+07	1.95	High
W6ULE5	Uncharacterized protein OS=Echinococcus granulosus GN=EGR_03176 PE=4 SV=1	31.5966	13	14	13	1	595	66.7	8.76	1.246	38.61	13	14
Confidence	Sequence	Modifications	# Protein Groups	# Proteins	# PSMs	Master Protein Accessions	# Missed Cleavages	Theo. MH+ [Da]	Area: F1: Sample	XCorr A Sequest HT	Confidence A Sequest HT
High	YFTKEEGFDYALGYTESDTGYDKPSK		1	1	1	W6ULE5	1	3011.35	3.40088e+08	5.14	High
High	GPVILVDQYADNASK		1	1	1	W6ULE5	0	1589.82	1.26691e+08	3.31	High
High	RLPNDFALIETIAK		1	1	2	W6ULE5	1	1600.91	5.44864e+07	3.06	High
High	LPNDFALIETIAK		1	1	1	W6ULE5	0	1444.8	6.36139e+07	3.01	High
High	ASVEAIVQSAKPESTAIGQSTAPIGLPIQK		1	1	1	W6ULE5	0	2991.64	2.89921e+07	2.9	High
High	TYVADLGSASVSSSK		1	1	1	W6ULE5	0	1471.73	243642789	2.82	High
High	CPAINLNER	1xCarbamidomethyl [C1]	1	1	1	W6ULE5	0	1086.54		2.67	High
High	QLPLVLPDTGSQPTDPSAAR		1	1	1	W6ULE5	0	2063.08	1.02704e+08	2.42	High
High	NYEILVNNK		1	1	1	W6ULE5	0	1106.58	6.18981e+07	2.25	High
High	SAEVPENR		1	1	1	W6ULE5	0	901.437	4.16115e+07	2.17	High
High	IYVPENQVPTFTYTSLK		1	1	1	W6ULE5	0	2000.04	1.50748e+08	2.16	High
High	GPSVISNYSAEAVVR		1	1	1	W6ULE5	0	1548.8	2.3243e+08	2.14	High
High	TLAMTSPDGK		1	1	1	W6ULE5	0	1020.5	3.02042e+07	1.9	High
U6J7F4	Syndecan binding protein syntenin OS=Echinococcus granulosus GN=EGR_02526 PE=4 SV=1	45.8333	11	14	11	1	288	31	7.4	4.08	37.62	11	14
Confidence	Sequence	Modifications	# Protein Groups	# Proteins	# PSMs	Master Protein Accessions	# Missed Cleavages	Theo. MH+ [Da]	Area: F1: Sample	XCorr A Sequest HT	Confidence A Sequest HT
High	GVFVTYVESDSPAAEAGLR		1	1	3	U6J7F4	0	1967.97	3.35113e+08	4.41	High
High	VTLIPGFYYQHLSK		1	1	1	U6J7F4	0	1665.9	6.26742e+08	3.14	High
High	DPVNVSQGVR		1	1	2	U6J7F4	0	1070.56	4.03045e+08	2.84	High
High	INSQYTVGMTGK		1	1	1	U6J7F4	0	1298.64	7.86759e+07	2.69	High
High	NGVLINSHLVEVNGINVLGLSDK		1	1	1	U6J7F4	0	2404.32	2.71231e+07	2.56	High
High	DGDIEAIVK		1	1	1	U6J7F4	0	959.504	1.78779e+08	2.55	High
High	DSLGCLGILIK	1xCarbamidomethyl [C5]	1	1	1	U6J7F4	0	1188.67	1.4999e+08	2.42	High
High	SCGPTVDIIIR	1xCarbamidomethyl [C2]	1	1	1	U6J7F4	0	1230.65	5.54899e+07	2.33	High
High	HGFVGLQLR		1	1	1	U6J7F4	0	1026.58	1.87833e+08	2.3	High
High	VSPQNVR		1	1	1	U6J7F4	0	799.442	3.7004e+07	1.98	High
High	FGDQVLK		1	1	1	U6J7F4	0	806.441	100299344	1.93	High
U6JIM9	Annexin OS=Echinococcus granulosus GN=EGR_00674 PE=3 SV=1	34.139	10	12	10	1	331	37.3	6.28	2.162	35.78	10	12
Confidence	Sequence	Modifications	# Protein Groups	# Proteins	# PSMs	Master Protein Accessions	# Missed Cleavages	Theo. MH+ [Da]	Area: F1: Sample	XCorr A Sequest HT	Confidence A Sequest HT
High	DLLDVLDSELSGDFGELAR		1	1	2	U6JIM9	0	2064.01	4.87722e+07	5.4	High
High	YNKDLLDVLDSELSGDFGELAR		1	1	1	U6JIM9	1	2469.21	139733924	4.51	High
High	ILCTASVLDIR	1xCarbamidomethyl [C3]	1	1	1	U6JIM9	0	1260.7	2.15153e+08	2.85	High
High	DAYNNVIMSAVDLR		1	1	1	U6JIM9	0	1580.77	1.40276e+08	2.6	High
High	SAAATGHWEDLIDMQQVER		1	1	1	U6JIM9	0	2157	1.16228e+08	2.42	High
High	DVYNVSLVDFITK		1	1	1	U6JIM9	0	1512.79	9.82708e+07	2.33	High
High	SEIDLPTLK		1	1	1	U6JIM9	0	1015.57	3.08169e+08	2.22	High
High	SLLMTLLGEK		1	1	2	U6JIM9	0	1104.63	1.5179e+08	2.18	High
High	EEDIIQVIGK		1	1	1	U6JIM9	0	1143.63	2.14288e+08	2.12	High
High	GLGTREEDIIQVIGK		1	1	1	U6JIM9	1	1627.9	2.73291e+07	1.98	High
W6UQS2	Moesin/ezrin/radixin OS=Echinococcus granulosus GN=EGR_01163 PE=4 SV=1	25.7679	10	13	10	1	586	68.3	7.01	1.031	32.81	10	13
Confidence	Sequence	Modifications	# Protein Groups	# Proteins	# PSMs	Master Protein Accessions	# Missed Cleavages	Theo. MH+ [Da]	Area: F1: Sample	XCorr A Sequest HT	Confidence A Sequest HT
High	EQYDQTDEQWYER		1	1	1	W6UQS2	0	1789.73	4.11494e+08	3.29	High
High	IYCPTDTAVLLASYACVAK	2xCarbamidomethyl [C3; C16]	1	1	2	W6UQS2	0	2116.05	4.43455e+08	3.12	High
High	KGTSLVLGVDALGLSIYEPGNLLDPK		1	1	1	W6UQS2	1	2669.48	37088449	2.64	High
High	EVWYFGIQYIDKDGNPTFLR		1	1	1	W6UQS2	1	2461.22	2.30465e+08	2.63	High
High	VTTAESQLEFEMQK		1	1	1	W6UQS2	0	1640.78	3.65068e+08	2.53	High
High	IAELEMLLQQER		1	1	1	W6UQS2	0	1472.78	3.50849e+07	2.5	High
High	IAELEMLLQQER	1xOxidation [M6]	1	1	2	W6UQS2	0	1488.77	80582317	2.44	High
High	YGPYDPQSCPK	1xCarbamidomethyl [C9]	1	1	1	W6UQS2	0	1311.57	3.72765e+08	2.43	High
High	ISSNDFAPGSEYDFK		1	1	1	W6UQS2	0	1676.74	1.47774e+09	2.39	High
High	LKEETAASAEER		1	1	1	W6UQS2	1	1333.66	1.67706e+07	2.19	High
High	IGFPWSEIR		1	1	1	W6UQS2	0	1104.58	1.22089e+09	2.18	High
W6U6P0	Uncharacterized protein OS=Echinococcus granulosus GN=EGR_08255 PE=4 SV=1	20.6395	5	11	4	1	344	38.1	7.24	1.955	32.48	5	11
Confidence	Sequence	Modifications	# Protein Groups	# Proteins	# PSMs	Master Protein Accessions	# Missed Cleavages	Theo. MH+ [Da]	Area: F1: Sample	XCorr A Sequest HT	Confidence A Sequest HT
High	KASIVALIDGIR		1	1	2	W6U6P0	1	1255.77	6.52515e+07	3.88	High
High	SQSVAALIVNGQLK		1	1	2	W6U6P0	0	1427.82	2.20275e+08	3.28	High
High	IVGTPAGQSPTMYFR		2	2	1	W6U6P0; W6UJ45	0	1624.82	5.95901e+08	3.2	High
High	GQPNVEVALAAQGAR		1	1	4	W6U6P0	0	1480.79	8.28436e+08	3.13	High
High	WTGTSLEVSHSPFCR	1xCarbamidomethyl [C14]	1	1	1	W6U6P0	0	1763.82	6.1479e+08	2.68	High
High	IVGTPAGQSPTMYFR	1xOxidation [M12]	2	2	1	W6U6P0; W6UJ45	0	1640.81	3.65068e+08	2.35	High
W6UHV2	Phosphoenolpyruvate carboxykinase [GTP] OS=Echinococcus granulosus GN=EGR_07484 PE=3 SV=1	23.7261	12	13	12	1	628	70.4	6.89	0.874	32.22	12	13
Confidence	Sequence	Modifications	# Protein Groups	# Proteins	# PSMs	Master Protein Accessions	# Missed Cleavages	Theo. MH+ [Da]	Area: F1: Sample	XCorr A Sequest HT	Confidence A Sequest HT
High	AINPEAGFFGVAPGTNHK		1	1	1	W6UHV2	0	1826.92	3.00038e+08	3.27	High
High	VLDYIEEQNTFVR		1	1	1	W6UHV2	0	1625.82	1.72336e+08	3.11	High
High	RPEGIPLVYEAR		1	1	2	W6UHV2	0	1399.77	74338625	3.01	High
High	FQTVPHVAEGVK		1	1	1	W6UHV2	0	1311.71	8.45964e+07	2.79	High
High	SEATAAAEFK		1	1	1	W6UHV2	0	1024.49	9.30887e+07	2.66	High
High	FLDDQVGVDLPK		1	1	1	W6UHV2	0	1345.7	2.01019e+08	2.64	High
High	NSVLTNVAETDDGR		1	1	1	W6UHV2	0	1490.71	8.87902e+07	2.12	High
High	QYLLEDIEETTK		1	1	1	W6UHV2	0	1481.74	102038679	2.07	High
High	WEDPAGVPVSVFMFGGR		1	1	1	W6UHV2	0	1850.89	52202057	2.06	High
High	FAWPGFGNNIR		1	1	1	W6UHV2	0	1278.64	1.17979e+08	2.02	High
High	FNDKGELR		1	1	1	W6UHV2	1	978.5	1.18098e+07	1.94	High
High	GILGQWISPK		1	1	1	W6UHV2	0	1098.63	9.57471e+07	1.93	High
W6U1N0	Uncharacterized protein OS=Echinococcus granulosus GN=EGR_10196 PE=4 SV=1	19.4539	5	12	5	1	293	32.1	6.52	1.371	30.17	5	12
Confidence	Sequence	Modifications	# Protein Groups	# Proteins	# PSMs	Master Protein Accessions	# Missed Cleavages	Theo. MH+ [Da]	Area: F1: Sample	XCorr A Sequest HT	Confidence A Sequest HT
High	VSSQWSEQQVQDLVK		1	1	3	W6U1N0	0	1760.88	2.21691e+09	3.57	High
High	TDAANATVVGCEGK	1xCarbamidomethyl [C11]	1	1	2	W6U1N0	0	1392.64	6.12125e+08	3.27	High
High	FNDKFVQNLLDK		1	1	1	W6U1N0	1	1480.78	2.03768e+08	3.22	High
High	VVEFLAENK		1	1	3	W6U1N0	0	1048.57	5.35776e+09	2.15	High
High	SSFEHLR		1	1	3	W6U1N0	0	875.437	2.13622e+09	2.03	High
W6U118	Uncharacterized protein OS=Echinococcus granulosus GN=EGR_10334 PE=4 SV=1	26.6423	6	11	5	1	274	30.2	8.34	2.162	29.88	6	11
Confidence	Sequence	Modifications	# Protein Groups	# Proteins	# PSMs	Master Protein Accessions	# Missed Cleavages	Theo. MH+ [Da]	Area: F1: Sample	XCorr A Sequest HT	Confidence A Sequest HT
High	IVGTPAGPSPPMYFR		1	1	2	W6U118	0	1589.81	7.848e+08	3.31	High
High	GQSNVEVALAVR		1	1	1	W6U118	0	1242.68	3.01134e+08	3.2	High
High	EAAIFVIIDGLMSPIK		1	1	2	W6U118	0	1716.96	1.14734e+07	3.15	High
High	GTTLVLSESPVCR	1xCarbamidomethyl [C12]	1	1	1	W6U118	0	1418.73	1.21089e+09	2.62	High
High	GLTSLYQNGK		1	1	1	W6U118	0	1080.57	1.52169e+08	2.58	High
High	IVGTPAGPSPPMYFR	1xOxidation [M12]	1	1	2	W6U118	0	1605.81	429144689	2.37	High
High	TSFPLSR		3	5	2	W6U118; W6TZB6; W6U6B2	0	807.436	5.96111e+08	2.07	High
W6UFA4	Actin, cytoplasmic 2 OS=Echinococcus granulosus GN=EGR_08301 PE=3 SV=1	33.4218	10	11	4	1	377	41.8	5.48	1.721	29.23	10	11
Confidence	Sequence	Modifications	# Protein Groups	# Proteins	# PSMs	Master Protein Accessions	# Missed Cleavages	Theo. MH+ [Da]	Area: F1: Sample	XCorr A Sequest HT	Confidence A Sequest HT
High	TTGIVLDSGDGVTHTVPIYEGYALPHAILR		1	1	1	W6UFA4	0	3165.66	276429489	4.92	High
High	QEYDESGPSIVHR		2	2	1	U6JLF5; W6UFA4	0	1516.7	2.65309e+08	3.17	High
High	SYELPDGQVITIGNER		1	3	1	W6UFA4	0	1790.89	1.0574e+08	2.97	High
High	AVFPSIVGRPR		2	5	2	U6JLF5; W6UFA4	0	1198.71	1.61784e+07	2.55	High
High	GYSFTTTAER		1	3	2	W6UFA4	0	1132.53	2.09741e+08	2.4	High
High	DSYVGDEAQSKR		2	5	1	U6JLF5; W6UFA4	1	1354.62	2.04777e+07	2.37	High
High	VAPEEHPVLLTEAPLNPK		2	5	1	U6JLF5; W6UFA4	0	1954.06	1.73522e+09	2.36	High
High	AGFAGDDAPR		1	4	1	W6UFA4	0	976.448	1.14717e+08	2.19	High
High	DSYVGDEAQSK		2	5	1	U6JLF5; W6UFA4	0	1198.52	1.91963e+08	2.17	High
High	RGILTLK		2	5	1	U6JLF5; W6UFA4	1	800.535	2.4226e+07	1.95	High
W6ULQ6	Annexin OS=Echinococcus granulosus GN=EGR_06074 PE=3 SV=1	27.7419	7	12	7	1	310	34.8	5.54	1.31	27.74	7	12
Confidence	Sequence	Modifications	# Protein Groups	# Proteins	# PSMs	Master Protein Accessions	# Missed Cleavages	Theo. MH+ [Da]	Area: F1: Sample	XCorr A Sequest HT	Confidence A Sequest HT
High	GAGTNDDSLIR		1	1	2	W6ULQ6	0	1118.54	7.77968e+07	2.69	High
High	GLGTDEATIIDVLAHR		1	1	3	W6ULQ6	0	1680.89	3.27804e+08	2.62	High
High	SLEDDVESETSGDFKR		1	1	1	W6ULQ6	1	1813.81	2.20081e+08	2.59	High
High	LGTDESTFTR		1	1	2	W6ULQ6	0	1126.54	1.20881e+08	2.39	High
High	ETSGDYEEALCR	1xCarbamidomethyl [C11]	1	1	2	W6ULQ6	0	1429.59	7.454e+07	2.28	High
High	VLVAILQGR		1	1	1	W6ULQ6	0	968.625	5.97544e+07	2.17	High
High	DLTGTVAEMLYR		1	1	1	W6ULQ6	0	1368.68	1.09327e+08	1.96	High
U6IXU7	Estrogen regulated protein EP45 OS=Echinococcus granulosus GN=EGR_01303 PE=3 SV=1	30.8204	10	11	10	1	451	50.3	8.9	1.264	27.42	10	11
Confidence	Sequence	Modifications	# Protein Groups	# Proteins	# PSMs	Master Protein Accessions	# Missed Cleavages	Theo. MH+ [Da]	Area: F1: Sample	XCorr A Sequest HT	Confidence A Sequest HT
High	NPFDSNQADFSGISDVENLR		1	1	2	U6IXU7	0	2225.01	4.84001e+07	3.19	High
High	EVHSFTVNQPFSVIIINR		1	1	1	U6IXU7	0	2100.12	3.82273e+07	2.97	High
High	LFSVGTLSLGTGR		1	1	1	U6IXU7	0	1307.73	1.02475e+08	2.7	High
High	FAEVEHGFTEGLDYGLFNSSR		1	1	1	U6IXU7	0	2375.09	202798413	2.58	High
High	FAIVFLLPLVPHK		1	1	1	U6IXU7	0	1493.92	4.36623e+07	2.48	High
High	AEFYWLITNR		1	1	1	U6IXU7	0	1312.67	5.8443e+07	2.23	High
High	GTSADQITQALSPTNSR		1	1	1	U6IXU7	0	1746.86	7.79326e+07	2.16	High
High	VNPVDFLK		1	1	1	U6IXU7	0	931.525	8.922e+07	2.03	High
High	MGVIWTETSR		1	1	1	U6IXU7	0	1179.58	4.2742e+07	1.98	High
High	SGQSPTTIR		1	1	1	U6IXU7	0	946.495	2.7527e+07	1.94	High
W6USW1	Annexin OS=Echinococcus granulosus GN=EGR_00675 PE=3 SV=1	21.7703	9	11	9	1	418	46.5	5.14	1.154	26.39	9	11
Confidence	Sequence	Modifications	# Protein Groups	# Proteins	# PSMs	Master Protein Accessions	# Missed Cleavages	Theo. MH+ [Da]	Area: F1: Sample	XCorr A Sequest HT	Confidence A Sequest HT
High	AANENSLEKDVVGDTSGYFK		1	1	1	W6USW1	1	2144.01	225405527	3.41	High
High	DLVDDIKDDTSGDYEK		1	1	1	W6USW1	1	1827.81	3.35246e+08	2.87	High
High	LGTDEEAFITILCTR	1xCarbamidomethyl [C13]	1	1	1	W6USW1	0	1738.87	3.70037e+07	2.78	High
High	RLGTDEEAFITILCTR	1xCarbamidomethyl [C14]	1	1	1	W6USW1	1	1894.97	3.50809e+07	2.46	High
High	SPWQLIAISK		1	1	2	W6USW1	0	1142.66	2.68068e+08	2.38	High
High	LVEAIASETK		1	1	1	W6USW1	0	1060.59	3.1523e+08	2.32	High
High	ILVALLAAQR		1	1	2	W6USW1	0	1067.69	6.08613e+07	2.21	High
High	AANENSLEK		1	1	1	W6USW1	0	975.474	2.21985e+07	2.02	High
High	HEPTEQQLK		1	1	1	W6USW1	0	1109.56	9.40407e+07	1.92	High
U6JGI4	14-3-3 protein beta:alpha OS=Echinococcus granulosus GN=EGR_10354 PE=3 SV=1	40.3226	8	9	8	1	248	27.8	4.88	1.565	23.72	8	9
Confidence	Sequence	Modifications	# Protein Groups	# Proteins	# PSMs	Master Protein Accessions	# Missed Cleavages	Theo. MH+ [Da]	Area: F1: Sample	XCorr A Sequest HT	Confidence A Sequest HT
High	YLAEVQEGEQNDKSTEAAEEAYQK		1	1	1	U6JGI4	1	2730.24	1.81639e+08	3.77	High
High	KQAGTPLADQTDIYLK		1	1	1	U6JGI4	1	1761.94	3.91718e+07	2.91	High
High	ATSLAEAELSVTHPIR		1	1	2	U6JGI4	0	1694.91	1.83025e+08	2.9	High
High	AAFDAAITEVDSIKDETYK		1	1	1	U6JGI4	1	2087.02	20096410	2.75	High
High	YLAEVQEGEQNDK		1	1	1	U6JGI4	0	1522.7	5.95768e+07	2.55	High
High	ICNDVLALLSK	1xCarbamidomethyl [C2]	1	1	1	U6JGI4	0	1245.69	2.27418e+08	2.25	High
High	TIAEMGNELNNEER		1	1	1	U6JGI4	0	1619.73	6.01234e+07	2.15	High
High	STEAAEEAYQK		1	1	1	U6JGI4	0	1226.55	3.43935e+07	2.15	High
W6UG49	Leucine-rich repeat-containing protein OS=Echinococcus granulosus GN=EGR_04654 PE=4 SV=1	8.10296	8	9	8	1	1049	116.9	7.93	0.292	22.89	8	9
Confidence	Sequence	Modifications	# Protein Groups	# Proteins	# PSMs	Master Protein Accessions	# Missed Cleavages	Theo. MH+ [Da]	Area: F1: Sample	XCorr A Sequest HT	Confidence A Sequest HT
High	SPALQELTLLAPELR		1	1	2	W6UG49	0	1650.94	2.03068e+08	3.31	High
High	SETVVQNYFTSLR		1	1	1	W6UG49	0	1543.78	9.82413e+07	2.88	High
High	DSQIDSDELR		1	1	1	W6UG49	0	1177.53	6.01937e+07	2.59	High
High	VAELIAQYIPK		1	1	1	W6UG49	0	1244.72	7.38572e+07	2.43	High
High	LEVLSLAESK		1	1	1	W6UG49	0	1088.62	8.55253e+07	2.3	High
High	IVLSGTCIR	1xCarbamidomethyl [C7]	1	1	1	W6UG49	0	1018.57	1.57752e+07	2.27	High
High	IYQQLVDLR		1	1	1	W6UG49	0	1147.65	6.98108e+07	2.23	High
High	FLQVLSLR		1	1	1	W6UG49	0	975.599	5.10303e+07	2.11	High
W6V2P2	Hydatid disease diagnostic antigen P-29 OS=Echinococcus granulosus GN=P29 PE=4 SV=1	36.1345	6	8	6	1	238	27.1	5.81	1.069	22.17	6	8
Confidence	Sequence	Modifications	# Protein Groups	# Proteins	# PSMs	Master Protein Accessions	# Missed Cleavages	Theo. MH+ [Da]	Area: F1: Sample	XCorr A Sequest HT	Confidence A Sequest HT
High	KNFNSEVNTTFIEDLKNFLNTTLSEAQK		1	1	1	W6V2P2	2	3245.63	1.66904e+08	4.61	High
High	EFDGLSVQLLDLIR		1	1	2	W6V2P2	0	1617.88	219510215	3.1	High
High	LGTALEQVASQSEK		1	1	2	W6V2P2	0	1460.76	411296590	3	High
High	KDESDFDRVHQESLTIFEK		1	1	1	W6V2P2	2	2323.12	2.139e+08	2.73	High
High	MLTEASDVHQR		1	1	1	W6V2P2	0	1286.62	2.4483e+07	2.37	High
High	NFLNTTLSEAQK		1	1	1	W6V2P2	0	1365.7	7.31659e+07	2.09	High
Q56J98	14-3-3 protein OS=Echinococcus granulosus GN=EGR_03128 PE=2 SV=1	32.7935	8	8	8	1	247	27.9	5	1.512	22.03	8	8
Confidence	Sequence	Modifications	# Protein Groups	# Proteins	# PSMs	Master Protein Accessions	# Missed Cleavages	Theo. MH+ [Da]	Area: F1: Sample	XCorr A Sequest HT	Confidence A Sequest HT
High	KAFDDAVAELDTLPEESYK		1	1	1	Q56J98	1	2141.03	1.33247e+08	4.56	High
High	DVLESGADLSVEER		1	1	1	Q56J98	0	1518.73	6.01971e+07	3.07	High
High	EILDLLDKTLLPAASSSESK		1	1	1	Q56J98	1	2130.15	6.50689e+07	2.92	High
High	TLLPAASSSESK		1	1	1	Q56J98	0	1190.63	1.86002e+08	2.61	High
High	YVAEFCTGDER	1xCarbamidomethyl [C6]	1	1	1	Q56J98	0	1346.57	1.50694e+08	2.44	High
High	DATLIMQLLR		1	1	1	Q56J98	0	1173.67	1.28317e+07	2.31	High
High	EILDLLDK		1	1	1	Q56J98	0	958.546	6.46098e+07	2.13	High
High	VREEIER		1	1	1	Q56J98	1	930.5	1.21691e+07	1.97	High
U6IUN6	Thioredoxin peroxidase OS=Echinococcus granulosus GN=EGR_00209 PE=4 SV=1	24.3523	5	9	5	1	193	21.4	6.2	1.371	21.32	5	9
Confidence	Sequence	Modifications	# Protein Groups	# Proteins	# PSMs	Master Protein Accessions	# Missed Cleavages	Theo. MH+ [Da]	Area: F1: Sample	XCorr A Sequest HT	Confidence A Sequest HT
High	DYGVLIEDQGIALR		1	1	2	U6IUN6	0	1561.82	2.68008e+08	3.38	High
High	QITINDLPVGR		1	1	2	U6IUN6	0	1225.69	2.88771e+08	2.77	High
High	GLFIIDDKGVLR		1	1	2	U6IUN6	1	1345.78	1.14303e+08	2.73	High
High	GLFIIDDK		1	1	2	U6IUN6	0	920.509	6.86569e+07	2.18	High
High	LLDAFQFTDK		1	1	1	U6IUN6	0	1197.62	6.54269e+08	2.01	High
W6U8C0	Enolase OS=Echinococcus granulosus GN=EGR_07685 PE=3 SV=1	8.39623	7	8	7	1	1060	115	8.7	0.277	20.9	7	8
Confidence	Sequence	Modifications	# Protein Groups	# Proteins	# PSMs	Master Protein Accessions	# Missed Cleavages	Theo. MH+ [Da]	Area: F1: Sample	XCorr A Sequest HT	Confidence A Sequest HT
High	AGIQIVGDDLTVTNPER		1	1	1	W6U8C0	0	1797.93	2.22628e+08	3.83	High
High	AAVPSGASTGVHEAVELR		1	1	1	W6U8C0	0	1750.91	2.39956e+08	3.14	High
High	AAASSIVSGSK		1	1	2	W6U8C0	0	977.526	8.47781e+07	2.86	High
High	LSDIYSEMISK		1	1	1	W6U8C0	0	1285.63	108272183	2.53	High
High	VNQIGSVTESIK		1	1	1	W6U8C0	0	1274.7	1.51402e+08	2.28	High
High	NVNEVIAPALIK		1	1	1	W6U8C0	0	1280.76	2.29935e+08	2.24	High
High	IEEELGPK		1	1	1	W6U8C0	0	914.483	8.85894e+07	2.08	High
W6VBX7	Uncharacterized protein OS=Echinococcus granulosus GN=EGR_00893 PE=4 SV=1	15.6627	6	7	6	1	415	47.6	7.23	0.638	19.98	6	7
Confidence	Sequence	Modifications	# Protein Groups	# Proteins	# PSMs	Master Protein Accessions	# Missed Cleavages	Theo. MH+ [Da]	Area: F1: Sample	XCorr A Sequest HT	Confidence A Sequest HT
High	LVHFYDELTEAQASIPTR		1	1	2	W6VBX7	0	2090.06	3.1109e+08	4.11	High
High	RLEEVYGR		1	1	1	W6VBX7	1	1021.54	1.07139e+08	3.3	High
High	DLCKPNEIPSNTLPALR	1xCarbamidomethyl [C3]	1	1	1	W6VBX7	0	1938.01	1.9272e+08	2.97	High
High	WGYDAEQADR		1	1	1	W6VBX7	0	1210.51	1.20953e+08	2.4	High
High	DIQILNSDMNQK		1	1	1	W6VBX7	0	1418.69	5.29077e+07	2.31	High
High	LEEVYGR		1	1	1	W6VBX7	0	865.441	4.76336e+07	1.92	High
W6UCS4	Annexin A7 OS=Echinococcus granulosus GN=EGR_06077 PE=4 SV=1	24.4444	7	7	7	1	315	35.6	5.2	1.081	19.41	7	7
Confidence	Sequence	Modifications	# Protein Groups	# Proteins	# PSMs	Master Protein Accessions	# Missed Cleavages	Theo. MH+ [Da]	Area: F1: Sample	XCorr A Sequest HT	Confidence A Sequest HT
High	RSLEQDVIHDVSGDFER		1	1	1	W6UCS4	1	2001.96	3.65465e+07	3.54	High
High	GLGTDEDAIIDVLSHR		1	1	1	W6UCS4	0	1710.87	1.0421e+08	3.47	High
High	LAVLYSFYDK		1	1	1	W6UCS4	0	1218.64	2.06284e+08	2.78	High
High	ETSGDYRDALLALLK		1	1	1	W6UCS4	1	1664.89	5.43917e+08	2.53	High
High	SLEQDVIHDVSGDFER		1	1	1	W6UCS4	0	1845.86	1.82541e+08	2.49	High
High	FGTDEAIFTK		1	1	1	W6UCS4	0	1128.56	3.58765e+08	2.47	High
High	VLVALLQGK		1	1	1	W6UCS4	0	940.619	1.21576e+08	2.13	High
I1WXU1	Ag5 OS=Echinococcus granulosus GN=EGR_04862 PE=2 SV=1	16.3223	6	7	6	1	484	54.8	6.77	0.585	19.32	6	7
Confidence	Sequence	Modifications	# Protein Groups	# Proteins	# PSMs	Master Protein Accessions	# Missed Cleavages	Theo. MH+ [Da]	Area: F1: Sample	XCorr A Sequest HT	Confidence A Sequest HT
High	LETPVNIESDGAGVACVPK	1xCarbamidomethyl [C16]	1	1	1	I1WXU1	0	1955.97	98871314	3.38	High
High	AGDTVLEGTR		1	1	2	I1WXU1	0	1018.52	1.71719e+08	3.2	High
High	GVCAGDTGGGLFCR	2xCarbamidomethyl [C3; C13]	1	1	1	I1WXU1	0	1426.62	6.95391e+07	2.92	High
High	LKSENIICGGTLITPR	1xCarbamidomethyl [C8]	1	1	1	I1WXU1	1	1771.97	7.13292e+07	2.85	High
High	VDSPFDVALLR		1	1	1	I1WXU1	0	1231.67	7.02513e+08	2.6	High
High	ENIYDGWSR		1	1	1	I1WXU1	0	1139.51	1.1096e+08	2	High
W6UR49	Uncharacterized protein OS=Echinococcus granulosus GN=EGR_00739 PE=4 SV=1	18.3575	5	7	5	1	414	46	8.29	0.688	19.05	5	7
Confidence	Sequence	Modifications	# Protein Groups	# Proteins	# PSMs	Master Protein Accessions	# Missed Cleavages	Theo. MH+ [Da]	Area: F1: Sample	XCorr A Sequest HT	Confidence A Sequest HT
High	IPAEVNPTITYTR		1	1	1	W6UR49	0	1474.79	4.42189e+08	3.76	High
High	VPEDTESSIEAGEYR		1	1	2	W6UR49	0	1681.76	1.34298e+08	3.28	High
High	IGNTFPAGDTNNTPSGR		1	1	2	W6UR49	0	1718.81	1.44759e+08	2.68	High
High	TVIPGYILHGIVYFDVAEDAR		1	1	1	W6UR49	0	2348.23		2.54	High
High	KAPGIELLDR		1	1	1	W6UR49	1	1111.65	3.33129e+07	2.05	High
W6UGH3	Sodium/glucose cotransporter OS=Echinococcus granulosus GN=EGR_04438 PE=3 SV=1	10.2253	4	7	4	1	577	63.2	5.82	0.492	18.65	4	7
Confidence	Sequence	Modifications	# Protein Groups	# Proteins	# PSMs	Master Protein Accessions	# Missed Cleavages	Theo. MH+ [Da]	Area: F1: Sample	XCorr A Sequest HT	Confidence A Sequest HT
High	NIILLAANPPDQSR		1	1	3	W6UGH3	0	1521.84	1.03033e+08	3.41	High
High	VAGCTDIAYPSLVLNLLPSGAR	1xCarbamidomethyl [C4]	1	1	1	W6UGH3	0	2287.21	4.50481e+07	2.81	High
High	GSVGGYFLAGR		1	1	2	W6UGH3	0	1083.56	92979896	2.54	High
High	HAPFDPDLDAPK		1	1	1	W6UGH3	0	1322.64	1.36497e+08	2.52	High
W6UF17	Signal recognition particle protein OS=Echinococcus granulosus GN=EGR_05702 PE=3 SV=1	5.97232	6	7	6	1	1373	153.6	8.37	0.184	18.45	6	7
Confidence	Sequence	Modifications	# Protein Groups	# Proteins	# PSMs	Master Protein Accessions	# Missed Cleavages	Theo. MH+ [Da]	Area: F1: Sample	XCorr A Sequest HT	Confidence A Sequest HT
High	TPATGDLLTIPR		1	1	2	W6UF17	0	1254.71	1.46127e+08	2.85	High
High	LLNKPLSLNDLQTVDEEYYNSLLFIR		1	1	1	W6UF17	0	3110.64	2.08189e+08	2.84	High
High	RSDLLNDSFNQLLK		1	1	1	W6UF17	1	1662.88	2.26333e+07	2.81	High
High	YTPEGFVFYVDHNTR		1	1	1	W6UF17	0	1844.86	2.00566e+08	2.67	High
High	SDLLNDSFNQLLK		1	1	1	W6UF17	0	1506.78	9.97333e+07	2.57	High
High	TQWEKPQPLPSGWER		1	1	1	W6UF17	0	1838.92	3.96676e+07	2.31	High
W6URG5	Ras-related protein RabJ OS=Echinococcus granulosus GN=EGR_00874 PE=4 SV=1	29.4521	4	7	4	1	146	15.5	6.54	1.783	17.7	4	7
Confidence	Sequence	Modifications	# Protein Groups	# Proteins	# PSMs	Master Protein Accessions	# Missed Cleavages	Theo. MH+ [Da]	Area: F1: Sample	XCorr A Sequest HT	Confidence A Sequest HT
High	ALDIPVPPPPEPKPK		1	1	2	W6URG5	0	1594.92	1.19091e+08	3.71	High
High	DVNEVFCVSAAK	1xCarbamidomethyl [C7]	1	1	1	W6URG5	0	1338.64	161274470	2.96	High
High	INAGLPLK		1	1	2	W6URG5	0	825.519	5.70465e+07	2.21	High
High	QVQLETAR		1	1	2	W6URG5	0	944.516	6.33321e+07	2.16	High
W6V1I3	Ras-related protein O-RAL OS=Echinococcus granulosus GN=EGR_00066 PE=4 SV=1	15	5	7	5	1	300	34.6	9.23	0.833	17.7	5	7
Confidence	Sequence	Modifications	# Protein Groups	# Proteins	# PSMs	Master Protein Accessions	# Missed Cleavages	Theo. MH+ [Da]	Area: F1: Sample	XCorr A Sequest HT	Confidence A Sequest HT
High	QSFISLGEFVDQILR		1	1	1	W6V1I3	0	1751.93	6.27564e+07	3.92	High
High	VSQEEAEDFCRK	1xCarbamidomethyl [C10]	1	1	1	W6V1I3	1	1497.66	5.18858e+07	2.6	High
High	VSQEEAEDFCR	1xCarbamidomethyl [C10]	1	1	2	W6V1I3	0	1369.57	119982302	2.48	High
High	LIVAGVGGVGK		1	1	2	W6V1I3	0	969.609	2.13555e+08	2.39	High
High	VDLTENR		1	1	1	W6V1I3	0	846.432	4.1148e+07	2.11	High
U6JRP2	Peptidyl-prolyl cis-trans isomerase OS=Echinococcus granulosus GN=EGR_03303 PE=3 SV=1	24.6914	4	5	4	1	162	17.3	6.9	1.154	16.7	4	5
Confidence	Sequence	Modifications	# Protein Groups	# Proteins	# PSMs	Master Protein Accessions	# Missed Cleavages	Theo. MH+ [Da]	Area: F1: Sample	XCorr A Sequest HT	Confidence A Sequest HT
High	HVVFGEVESGEDVVKDMEAVGSSSGK		1	1	1	U6JRP2	1	2678.26	1.7082e+07	6.23	High
High	CFFDISIGGKPAGR	1xCarbamidomethyl [C1]	1	1	1	U6JRP2	0	1524.76	2.02837e+08	3.11	High
High	HVVFGEVESGEDVVK		1	1	2	U6JRP2	0	1629.81	1.39536e+08	2.63	High
High	DMEAVGSSSGK		1	1	1	U6JRP2	0	1067.47	2.70646e+07	2.3	High
W6UDK8	Transforming protein RhoA OS=Echinococcus granulosus GN=EGR_06100 PE=3 SV=1	25.641	4	6	4	1	195	21.9	6.25	1.031	15.67	4	6
Confidence	Sequence	Modifications	# Protein Groups	# Proteins	# PSMs	Master Protein Accessions	# Missed Cleavages	Theo. MH+ [Da]	Area: F1: Sample	XCorr A Sequest HT	Confidence A Sequest HT
High	VELALWDTAGQEDYDR		1	2	2	W6UDK8	0	1880.87	2.77873e+08	4.03	High
High	HFCPNVPIILVGNK	1xCarbamidomethyl [C3]	1	2	2	W6UDK8	0	1607.87	1.09208e+08	2.8	High
High	LVIVGDGACGK	1xCarbamidomethyl [C9]	1	2	1	W6UDK8	0	1088.58	1.28643e+08	2.44	High
High	TCLLIVFSK	1xCarbamidomethyl [C2]	1	3	1	W6UDK8	0	1080.61	1.49818e+07	1.94	High
W6US60	BRO1 domain-containing protein BROX OS=Echinococcus granulosus GN=EGR_03882 PE=4 SV=1	18.8161	5	5	5	1	473	53.1	7.4	0.585	15.49	5	5
Confidence	Sequence	Modifications	# Protein Groups	# Proteins	# PSMs	Master Protein Accessions	# Missed Cleavages	Theo. MH+ [Da]	Area: F1: Sample	XCorr A Sequest HT	Confidence A Sequest HT
High	VESGSDLDPCILEAYVLQSLAEAQEVTIAR	1xCarbamidomethyl [C10]	1	1	1	W6US60	0	3276.63	1.68854e+07	5.06	High
High	HDPGIIAPLACETAILYEK	1xCarbamidomethyl [C11]	1	1	1	W6US60	0	2111.08	1.12076e+08	3.87	High
High	ASGRPNFDLGPIATSISAR		1	1	1	W6US60	0	1930.01	3.33035e+07	2.64	High
High	SGSGAEFCFIR	1xCarbamidomethyl [C8]	1	1	1	W6US60	0	1230.56	1.13892e+08	1.96	High
High	NAAGLFEHIK		1	1	1	W6US60	0	1099.59	2.35688e+07	1.95	High
U6IVD5	Cdc42 OS=Echinococcus granulosus GN=EGR_00052 PE=3 SV=1	20.1031	3	5	2	1	194	21.8	7.65	1.31	13.99	3	5
Confidence	Sequence	Modifications	# Protein Groups	# Proteins	# PSMs	Master Protein Accessions	# Missed Cleavages	Theo. MH+ [Da]	Area: F1: Sample	XCorr A Sequest HT	Confidence A Sequest HT
High	NVFDEAILATLEPPQTK		1	1	3	U6IVD5	0	1885.99	1.95003e+08	4.02	High
High	TCLLISYTTNK	1xCarbamidomethyl [C2]	1	1	1	U6IVD5	0	1313.68	8.8388e+07	2.49	High
High	CVVVGDGAVGK	1xCarbamidomethyl [C1]	2	2	1	U6IVD5; U6JJ69	0	1060.55	107002123	2.41	High
W6UEU0	Major vault protein OS=Echinococcus granulosus GN=EGR_08488 PE=4 SV=1	16.2055	3	5	3	1	253	28.5	5.25	0.54	13.85	3	5
Confidence	Sequence	Modifications	# Protein Groups	# Proteins	# PSMs	Master Protein Accessions	# Missed Cleavages	Theo. MH+ [Da]	Area: F1: Sample	XCorr A Sequest HT	Confidence A Sequest HT
High	IPGEQWLFEGPGVYKPR		1	1	2	W6UEU0	0	1973.03	1.11225e+08	3.46	High
High	AIVAFTDDNGNAR		1	1	1	W6UEU0	0	1363.66	2.49075e+07	2.76	High
High	ILPPNEALLLR		1	1	2	W6UEU0	0	1248.77	4.2428e+07	2.72	High
W6UNL2	Transporter OS=Echinococcus granulosus GN=EGR_01731 PE=3 SV=1	5.90319	5	6	5	1	847	94.1	5.9	0.377	13.13	5	6
Confidence	Sequence	Modifications	# Protein Groups	# Proteins	# PSMs	Master Protein Accessions	# Missed Cleavages	Theo. MH+ [Da]	Area: F1: Sample	XCorr A Sequest HT	Confidence A Sequest HT
High	AATLEGSLEGVK		1	1	1	W6UNL2	0	1174.63	2.87221e+08	2.49	High
High	YYVTPDFSR		1	1	2	W6UNL2	0	1147.54	529919348	2.43	High
High	YNLLTTWK		1	1	1	W6UNL2	0	1038.56	4.78423e+07	2.08	High
High	QGVPIELLASTDR		1	1	1	W6UNL2	0	1398.76	6.26976e+07	2.02	High
High	DGGWILLR		1	1	1	W6UNL2	0	929.52	42054439	2.01	High
W6V1T8	Glyceraldehyde-3-phosphate dehydrogenase OS=Echinococcus granulosus GN=EGR_05325 PE=3 SV=1	19.0476	5	5	5	1	336	36.1	8.27	0.73	12.56	5	5
Confidence	Sequence	Modifications	# Protein Groups	# Proteins	# PSMs	Master Protein Accessions	# Missed Cleavages	Theo. MH+ [Da]	Area: F1: Sample	XCorr A Sequest HT	Confidence A Sequest HT
High	TAAQNIIPASTGAAK		1	1	1	W6V1T8	0	1413.77	2.03455e+08	3.89	High
High	AGIALNDTFVK		1	1	1	W6V1T8	0	1148.63	1.61291e+08	2.63	High
High	VPTPNVSVVDLTCK	1xCarbamidomethyl [C13]	1	1	1	W6V1T8	0	1528.8	1.34513e+08	2.1	High
High	VVDLISYMFK		1	1	1	W6V1T8	0	1214.65	3.64491e+07	2.02	High
High	LIAWYDNEFGYSCR	1xCarbamidomethyl [C13]	1	1	1	W6V1T8	0	1793.8	6.86869e+07	1.92	High
U6JDZ7	Rab OS=Echinococcus granulosus GN=EGR_10509 PE=4 SV=1	25	5	5	5	1	212	23.6	7.87	1.276	12.45	5	5
Confidence	Sequence	Modifications	# Protein Groups	# Proteins	# PSMs	Master Protein Accessions	# Missed Cleavages	Theo. MH+ [Da]	Area: F1: Sample	XCorr A Sequest HT	Confidence A Sequest HT
High	GAVGALLVYDIAK		1	1	1	U6JDZ7	0	1289.75	1.08486e+08	3.45	High
High	IVLIGDSGVGK		1	1	1	U6JDZ7	0	1057.63	1.40186e+08	2.69	High
High	TTIGVEFATR		1	1	1	U6JDZ7	0	1094.58	9.75218e+07	2.32	High
High	AQIWDTAGQER		1	1	1	U6JDZ7	0	1274.61	8.40606e+07	2.06	High
High	AITSAYYR		1	1	1	U6JDZ7	0	944.484	3.2562e+07	1.93	High
W6UE44	Uncharacterized protein OS=Echinococcus granulosus GN=EGR_05994 PE=4 SV=1	9.27835	4	5	4	1	388	41.9	10.58	0.389	12.12	4	5
Confidence	Sequence	Modifications	# Protein Groups	# Proteins	# PSMs	Master Protein Accessions	# Missed Cleavages	Theo. MH+ [Da]	Area: F1: Sample	XCorr A Sequest HT	Confidence A Sequest HT
High	DKVIVAAIDGDAK		1	1	1	W6UE44	1	1314.73	5.59342e+07	3.05	High
High	ISSLDPALESR		1	1	1	W6UE44	0	1187.63	1.31239e+08	2.54	High
High	SNPLTHTTPVTR		1	1	1	W6UE44	0	1323.7	1.87795e+07	2.42	High
High	VIVAAIDGDAK		1	1	2	W6UE44	0	1071.6	1.66035e+08	2.2	High
W6U9S4	Syntaxin-binding protein OS=Echinococcus granulosus GN=EGR_07043 PE=3 SV=1	8.43061	5	5	5	1	771	85.1	8.06	0.278	11.56	5	5
Confidence	Sequence	Modifications	# Protein Groups	# Proteins	# PSMs	Master Protein Accessions	# Missed Cleavages	Theo. MH+ [Da]	Area: F1: Sample	XCorr A Sequest HT	Confidence A Sequest HT
High	GFDPLTPLLHDLTLQSLTR		1	1	1	W6U9S4	0	2137.17	7.07107e+07	2.78	High
High	SSNLELAQFIQLK		1	1	1	W6U9S4	0	1490.82	3.31794e+07	2.56	High
High	LISSVDGSFDSPLFR		1	1	1	W6U9S4	0	1639.83	121356954	2.21	High
High	STEILSSCLR	1xCarbamidomethyl [C8]	1	1	1	W6U9S4	0	1165.59	2.60621e+07	2.12	High
High	SILLLLDR		1	1	1	W6U9S4	0	942.598	1.81061e+07	1.9	High
W6U7D3	Basigin OS=Echinococcus granulosus GN=EGR_08038 PE=4 SV=1	19.4888	4	4	4	1	313	35.2	8.37	0.668	11.4	4	4
Confidence	Sequence	Modifications	# Protein Groups	# Proteins	# PSMs	Master Protein Accessions	# Missed Cleavages	Theo. MH+ [Da]	Area: F1: Sample	XCorr A Sequest HT	Confidence A Sequest HT
High	AEGTGDSAVLLPIYDVQTTHIPGDTLLFK		1	1	1	W6U7D3	0	3071.59	310158259	4.05	High
High	NPIDVDQDEPK		1	1	1	W6U7D3	0	1269.6	1.73246e+08	3.09	High
High	STEGYELSVVCK	1xCarbamidomethyl [C11]	1	1	1	W6U7D3	0	1371.65	1.74492e+08	2.13	High
High	SGSLPYPSR		1	1	1	W6U7D3	0	963.489	7.24104e+07	2.13	High
W6UJ45	Uncharacterized protein OS=Echinococcus granulosus GN=EGR_06921 PE=4 SV=1	14.4385	2	4	1	1	187	20.7	5.54	1.783	10.91	2	4
Confidence	Sequence	Modifications	# Protein Groups	# Proteins	# PSMs	Master Protein Accessions	# Missed Cleavages	Theo. MH+ [Da]	Area: F1: Sample	XCorr A Sequest HT	Confidence A Sequest HT
High	IVGTPAGQSPTMYFR		2	2	1	W6U6P0; W6UJ45	0	1624.82	5.95901e+08	3.2	High
High	FASIVALIDGIR		1	1	2	W6UJ45	0	1274.75	4.21539e+08	3.04	High
High	IVGTPAGQSPTMYFR	1xOxidation [M12]	2	2	1	W6U6P0; W6UJ45	0	1640.81	3.65068e+08	2.35	High
W6V4D7	Annexin OS=Echinococcus granulosus GN=EGR_04230 PE=3 SV=1	5.80808	4	5	4	1	792	87.6	6.55	0.259	10.71	4	5
Confidence	Sequence	Modifications	# Protein Groups	# Proteins	# PSMs	Master Protein Accessions	# Missed Cleavages	Theo. MH+ [Da]	Area: F1: Sample	XCorr A Sequest HT	Confidence A Sequest HT
High	GGDIMVNQNEVTR		1	1	1	W6V4D7	0	1432.68	2.53507e+07	2.43	High
High	DCAILLTEDPIYLMAK	1xCarbamidomethyl [C2]	1	1	1	W6V4D7	0	1865.94	6.76566e+07	2.42	High
High	GGDIMVNQNEVTR	1xOxidation [M5]	1	1	1	W6V4D7	0	1448.68	2.51675e+07	2.01	High
High	SETTGYFCK	1xCarbamidomethyl [C8]	1	1	1	W6V4D7	0	1092.47	5.27917e+07	1.95	High
High	LQIVDLYK		1	1	1	W6V4D7	0	991.582	1.1801e+08	1.91	High
W6U2U0	IST1 protein OS=Echinococcus granulosus GN=EGR_09731 PE=4 SV=1	18.2724	4	4	4	1	301	33.7	5.36	1.031	10.55	4	4
Confidence	Sequence	Modifications	# Protein Groups	# Proteins	# PSMs	Master Protein Accessions	# Missed Cleavages	Theo. MH+ [Da]	Area: F1: Sample	XCorr A Sequest HT	Confidence A Sequest HT
High	APPANLCEAYLVEIAR	1xCarbamidomethyl [C7]	1	1	1	W6U2U0	0	1786.92	7.48102e+07	2.98	High
High	EAIATIIWVAPR		1	1	1	W6U2U0	0	1339.77	2.51022e+07	2.8	High
High	LSYDCQELEVLK	1xCarbamidomethyl [C5]	1	1	1	W6U2U0	0	1496.73	1.08643e+08	2.74	High
High	LGLITSTVECDPGLK	1xCarbamidomethyl [C10]	1	1	1	W6U2U0	0	1602.84	7.70444e+07	2.04	High
W6UVB8	Multidrug resistance protein OS=Echinococcus granulosus GN=EGR_00511 PE=4 SV=1	5.19169	4	4	4	1	1252	138.5	7.58	0.127	10.1	4	4
Confidence	Sequence	Modifications	# Protein Groups	# Proteins	# PSMs	Master Protein Accessions	# Missed Cleavages	Theo. MH+ [Da]	Area: F1: Sample	XCorr A Sequest HT	Confidence A Sequest HT
High	RPALLLLDEATSALDAENER		1	1	1	W6UVB8	0	2197.15	8.46695e+07	3.08	High
High	ILLLDEATSALDTR		1	4	2	W6UVB8	0	1530.84	1.17635e+08	2.82	High
High	EIQAYSEAGGIAGEVLSSIR		1	1	1	W6UVB8	0	2050.05	23748143	2.1	High
High	VAIVGFSGSGK		1	1	1	W6UVB8	0	1021.57	2.2943e+07	2.09	High
W6UGD8	Endophilin-A1 OS=Echinococcus granulosus GN=EGR_05034 PE=4 SV=1	10.5919	3	4	3	1	321	36.9	8.41	0.334	9.98	3	4
Confidence	Sequence	Modifications	# Protein Groups	# Proteins	# PSMs	Master Protein Accessions	# Missed Cleavages	Theo. MH+ [Da]	Area: F1: Sample	XCorr A Sequest HT	Confidence A Sequest HT
High	LVIEAQNQLAAAER		1	1	2	W6UGD8	0	1525.83	1.27141e+08	3.1	High
High	GHFPVEFVQVLE		1	1	1	W6UGD8	0	1400.72	1.20932e+07	2.44	High
High	TEVFSPIK		1	1	1	W6UGD8	0	920.509	6.57708e+07	1.95	High
W6V3L5	Chloride intracellular channel protein 5 OS=Echinococcus granulosus GN=EGR_04447 PE=4 SV=1	25.5725	4	4	4	1	262	30.4	6.15	0.585	9.92	4	4
Confidence	Sequence	Modifications	# Protein Groups	# Proteins	# PSMs	Master Protein Accessions	# Missed Cleavages	Theo. MH+ [Da]	Area: F1: Sample	XCorr A Sequest HT	Confidence A Sequest HT
High	RLPAAFLPDLQLAASTPDELEALLAK		1	1	1	W6V3L5	1	2763.53	1.31037e+08	3.26	High
High	NGVESPLLNALK		1	1	1	W6V3L5	0	1254.71	5.46823e+07	2.29	High
High	FQCPQLALPFESK	1xCarbamidomethyl [C3]	1	1	1	W6V3L5	0	1564.78	8.3373e+07	2.23	High
High	LEVVPISYDNEPEDYK		1	1	1	W6V3L5	0	1909.91	1.23182e+08	2.15	High
U6IX85	Gelsolin OS=Echinococcus granulosus GN=EGR_08065 PE=4 SV=1	7.69231	3	4	3	1	364	42	7.8	0.35	9.74	3	4
Confidence	Sequence	Modifications	# Protein Groups	# Proteins	# PSMs	Master Protein Accessions	# Missed Cleavages	Theo. MH+ [Da]	Area: F1: Sample	XCorr A Sequest HT	Confidence A Sequest HT
High	HSLNSNDVFIFDEGTR		1	1	1	U6IX85	0	1850.87	1.36608e+08	3.22	High
High	TRIEVTEVPISR		1	1	1	U6IX85	1	1399.79	2.31889e+07	2.32	High
High	IEVTEVPISR		1	1	2	U6IX85	0	1142.64	1.15637e+08	2.24	High
W6UE73	Antigen EG13 OS=Echinococcus granulosus GN=EGR_05904 PE=4 SV=1	9.77918	4	4	4	1	634	70.1	5.1	0.346	9.44	4	4
Confidence	Sequence	Modifications	# Protein Groups	# Proteins	# PSMs	Master Protein Accessions	# Missed Cleavages	Theo. MH+ [Da]	Area: F1: Sample	XCorr A Sequest HT	Confidence A Sequest HT
High	SALADGSSGGVTLTSLK		1	1	1	W6UE73	0	1563.82	5.712e+07	2.87	High
High	AYEEAISSLSDVTPR		1	1	1	W6UE73	0	1637.8	3.13494e+07	2.49	High
High	NEPFGTPEQQAQR		1	1	1	W6UE73	0	1501.7	5.13825e+07	2.09	High
High	TGVEYGTATNILSGLAK		1	1	1	W6UE73	0	1694.9	89125419	1.98	High
W6VAV1	Synaptotagmin-14 OS=Echinococcus granulosus GN=EGR_01037 PE=4 SV=1	12.4413	4	4	4	1	426	47.4	9.32	0.425	9.09	4	4
Confidence	Sequence	Modifications	# Protein Groups	# Proteins	# PSMs	Master Protein Accessions	# Missed Cleavages	Theo. MH+ [Da]	Area: F1: Sample	XCorr A Sequest HT	Confidence A Sequest HT
High	SLRPPSAATATSGLPELDTAR		1	1	1	W6VAV1	0	2111.11	2.34621e+07	2.61	High
High	FAFDMNALNPR		1	1	1	W6VAV1	0	1295.62	3.30876e+07	2.27	High
High	AITPDELAK		1	1	1	W6VAV1	0	957.525	4.27059e+07	2.16	High
High	SENLGWFAIGAK		1	1	1	W6VAV1	0	1292.66	4.4971e+07	2.06	High
W6U5T3	B-cell receptor-associated protein OS=Echinococcus granulosus GN=EGR_08687 PE=4 SV=1	4.93827	3	3	3	1	1053	118.3	7.71	0.124	9.08	3	3
Confidence	Sequence	Modifications	# Protein Groups	# Proteins	# PSMs	Master Protein Accessions	# Missed Cleavages	Theo. MH+ [Da]	Area: F1: Sample	XCorr A Sequest HT	Confidence A Sequest HT
High	LPTALSSDDLAK		1	1	1	W6U5T3	0	1230.66	3.64599e+08	3.29	High
High	VIPNAEGNSGPHPIPSAPPAGVSIGAGR		1	1	1	W6U5T3	0	2619.36	8.98335e+07	2.9	High
High	SADALQAKPYPR		1	1	1	W6U5T3	0	1316.7	9.63138e+07	2.89	High
A5LIC3	Elongation factor 1-alpha OS=Echinococcus granulosus GN=ef1a PE=3 SV=1	11.3839	4	4	4	1	448	48.8	9.17	0.468	9.03	4	4
Confidence	Sequence	Modifications	# Protein Groups	# Proteins	# PSMs	Master Protein Accessions	# Missed Cleavages	Theo. MH+ [Da]	Area: F1: Sample	XCorr A Sequest HT	Confidence A Sequest HT
High	GPTLLASIDLVEPPTRPVDKPLR		1	1	1	A5LIC3	0	2484.42	5.39962e+07	2.72	High
High	ISGIGTVPVGR		1	1	1	A5LIC3	0	1055.62	1.05122e+08	2.49	High
High	STVAVGVIK		1	1	1	A5LIC3	0	873.54	3.08353e+07	1.92	High
High	LPLQDVFK		1	1	1	A5LIC3	0	959.556	8.14035e+07	1.9	High
W6UHA5	Peptidase inhibitor OS=Echinococcus granulosus GN=EGR_04630 PE=3 SV=1	11.0204	2	3	2	1	245	26.8	8.78	0.468	8.96	2	3
Confidence	Sequence	Modifications	# Protein Groups	# Proteins	# PSMs	Master Protein Accessions	# Missed Cleavages	Theo. MH+ [Da]	Area: F1: Sample	XCorr A Sequest HT	Confidence A Sequest HT
High	ALENLAVDWVAR		1	1	2	W6UHA5	0	1356.73	1.24303e+08	3.22	High
High	YSGTGQNLALSGGSR		1	1	1	W6UHA5	0	1467.72	1.28405e+08	3.07	High
W6UCC3	Glutathione peroxidase OS=Echinococcus granulosus GN=EGR_06748 PE=3 SV=1	18.0147	4	4	4	1	272	30.5	8.62	0.585	8.94	4	4
Confidence	Sequence	Modifications	# Protein Groups	# Proteins	# PSMs	Master Protein Accessions	# Missed Cleavages	Theo. MH+ [Da]	Area: F1: Sample	XCorr A Sequest HT	Confidence A Sequest HT
High	NQEPGTNAEIK		1	1	1	W6UCC3	0	1200.59	1.55717e+08	2.53	High
High	NYAQLQDLYTK		1	1	1	W6UCC3	0	1356.68	2.08514e+08	2.35	High
High	VDVNGPDALPLFIYLQK		1	1	1	W6UCC3	0	1902.04	2.2601e+08	2.15	High
High	ILAFPCNQFR	1xCarbamidomethyl [C6]	1	1	1	W6UCC3	0	1265.65	2.43717e+08	1.9	High
W6UCY9	Uncharacterized protein OS=Echinococcus granulosus GN=EGR_05903 PE=4 SV=1	21.6327	4	4	4	1	245	27	6.52	0.778	8.89	4	4
Confidence	Sequence	Modifications	# Protein Groups	# Proteins	# PSMs	Master Protein Accessions	# Missed Cleavages	Theo. MH+ [Da]	Area: F1: Sample	XCorr A Sequest HT	Confidence A Sequest HT
High	VLPLLAADGPFIFR		1	1	1	W6UCY9	0	1528.89	5.79563e+06	2.75	High
High	AVLIDPVLETVQR		1	1	1	W6UCY9	0	1452.84	4.10528e+07	2.15	High
High	AGEVLDCGNIQLECR	2xCarbamidomethyl [C7; C14]	1	1	1	W6UCY9	0	1733.79	13774855	2.07	High
High	AAFTGDALLIR		1	1	1	W6UCY9	0	1147.65	3.95354e+07	1.92	High
W6U6B2	Uncharacterized protein OS=Echinococcus granulosus GN=EGR_11266 PE=4 SV=1	15.7025	2	4	1	1	121	13.6	4.97	0.778	8.59	2	4
Confidence	Sequence	Modifications	# Protein Groups	# Proteins	# PSMs	Master Protein Accessions	# Missed Cleavages	Theo. MH+ [Da]	Area: F1: Sample	XCorr A Sequest HT	Confidence A Sequest HT
High	NEVTICEWEGVK	1xCarbamidomethyl [C6]	1	1	2	W6U6B2	0	1463.68	2.32518e+08	2.58	High
High	TSFPLSR		3	5	2	W6U118; W6TZB6; W6U6B2	0	807.436	5.96111e+08	2.07	High
W6UX03	Uncharacterized protein OS=Echinococcus granulosus GN=EGR_07135 PE=4 SV=1	2.36167	3	4	3	1	1482	163.8	6.86	0.085	8.55	3	4
Confidence	Sequence	Modifications	# Protein Groups	# Proteins	# PSMs	Master Protein Accessions	# Missed Cleavages	Theo. MH+ [Da]	Area: F1: Sample	XCorr A Sequest HT	Confidence A Sequest HT
High	VFAADFLPQTTPR		1	1	2	W6UX03	0	1462.77	5.41454e+07	2.29	High
High	VQIAEISPR		1	1	1	W6UX03	0	1012.58	2.19076e+07	2.21	High
High	YFVFDSANPSTLR		1	1	1	W6UX03	0	1516.74	4.14714e+07	2	High
W6UUI4	Severin OS=Echinococcus granulosus GN=EGR_08063 PE=4 SV=1	11.4754	4	4	4	1	366	41.3	6.06	0.407	8.49	4	4
Confidence	Sequence	Modifications	# Protein Groups	# Proteins	# PSMs	Master Protein Accessions	# Missed Cleavages	Theo. MH+ [Da]	Area: F1: Sample	XCorr A Sequest HT	Confidence A Sequest HT
High	SSAAAFLQDLESK		1	1	1	W6UUI4	0	1366.68	6.59433e+07	2.4	High
High	EVEGYESQLFK		1	1	1	W6UUI4	0	1328.64	1.62596e+08	2.09	High
High	GGYASGFR		1	1	1	W6UUI4	0	814.384	1.93401e+07	2.01	High
High	ATSPFLMVWR		1	1	1	W6UUI4	0	1207.63	2.58227e+07	1.99	High
W6ULV1	Calcium-transporting ATPase OS=Echinococcus granulosus GN=EGR_03132 PE=3 SV=1	3.44828	3	3	3	1	1218	133.9	7.62	0.105	8.21	3	3
Confidence	Sequence	Modifications	# Protein Groups	# Proteins	# PSMs	Master Protein Accessions	# Missed Cleavages	Theo. MH+ [Da]	Area: F1: Sample	XCorr A Sequest HT	Confidence A Sequest HT
High	EASDIILTDDNFTSIVK		1	2	1	W6ULV1	0	1880.95	3.96981e+07	3.89	High
High	GASEIVAR		1	1	1	W6ULV1	0	802.442	7.45347e+06	2.24	High
High	QVVAVTGDGTNDAPALK		1	1	1	W6ULV1	0	1655.86	21602989	2.08	High
W6U595	Ubiquitin C OS=Echinococcus granulosus GN=EGR_08845 PE=4 SV=1	10.4972	3	3	3	1	362	41	7.71	0.318	8.1	3	3
Confidence	Sequence	Modifications	# Protein Groups	# Proteins	# PSMs	Master Protein Accessions	# Missed Cleavages	Theo. MH+ [Da]	Area: F1: Sample	XCorr A Sequest HT	Confidence A Sequest HT
High	VAISPEEVYSIPIR		1	1	1	W6U595	0	1572.86	1.46703e+08	3.39	High
High	TGIPEENQTFIISGR		1	1	1	W6U595	0	1661.85	1.09586e+08	2.67	High
High	SNATVAELR		1	1	1	W6U595	0	960.511	2.89264e+07	2.03	High
W6UFB6	Uncharacterized protein OS=Echinococcus granulosus GN=EGR_05274 PE=4 SV=1	12.4031	2	3	2	1	258	30.5	6.9	0.874	7.88	2	3
Confidence	Sequence	Modifications	# Protein Groups	# Proteins	# PSMs	Master Protein Accessions	# Missed Cleavages	Theo. MH+ [Da]	Area: F1: Sample	XCorr A Sequest HT	Confidence A Sequest HT
High	KSGQAAAEPYIEMEAIDEEAK	1xOxidation [M13]	1	1	1	W6UFB6	1	2296.06	28625818	3.11	High
High	GTTVVEEWWSK		1	1	1	W6UFB6	0	1321.64	2.3291e+08	2.47	High
High	KSGQAAAEPYIEMEAIDEEAK		1	1	1	W6UFB6	1	2280.07	5.33139e+07	2.3	High
W6UPI5	Tyrosine-protein kinase OS=Echinococcus granulosus GN=EGR_01972 PE=3 SV=1	7.63209	3	3	3	1	511	58	7.17	0.318	7.84	3	3
Confidence	Sequence	Modifications	# Protein Groups	# Proteins	# PSMs	Master Protein Accessions	# Missed Cleavages	Theo. MH+ [Da]	Area: F1: Sample	XCorr A Sequest HT	Confidence A Sequest HT
High	TSVQVQDFVLGGGR		1	1	1	W6UPI5	0	1462.76	5.75774e+07	2.97	High
High	AANVLVDQDGSVK		1	1	1	W6UPI5	0	1315.69	7.21013e+07	2.52	High
High	FLGFCCDAPDGR	2xCarbamidomethyl [C5; C6]	1	1	1	W6UPI5	0	1414.59	4.86402e+07	2.35	High
W6V843	Calcium-binding protein p22 OS=Echinococcus granulosus GN=EGR_02455 PE=4 SV=1	17.5758	3	3	3	1	165	18.8	4.7	0.874	7.78	3	3
Confidence	Sequence	Modifications	# Protein Groups	# Proteins	# PSMs	Master Protein Accessions	# Missed Cleavages	Theo. MH+ [Da]	Area: F1: Sample	XCorr A Sequest HT	Confidence A Sequest HT
High	RQDFLLIPELAINPLGDR		1	1	1	W6V843	1	2080.15	8.43978e+07	3.52	High
High	AAVESVDIENK		1	1	1	W6V843	0	1174.6	1.06794e+08	2.25	High
High	QDFLLIPELAINPLGDR		1	1	1	W6V843	0	1924.05	9.67375e+07	2.01	High
W6U648	Tegumental protein OS=Echinococcus granulosus GN=EGR_08521 PE=4 SV=1	22.2222	2	3	2	1	99	11.6	7.25	0.931	7.67	2	3
Confidence	Sequence	Modifications	# Protein Groups	# Proteins	# PSMs	Master Protein Accessions	# Missed Cleavages	Theo. MH+ [Da]	Area: F1: Sample	XCorr A Sequest HT	Confidence A Sequest HT
High	NFIIDQVDDTLR		1	1	2	W6U648	0	1448.74	1.89423e+08	2.98	High
High	LESLVTQLGR		1	1	1	W6U648	0	1115.64	4.38447e+07	2.28	High
W6UXT1	Major egg antigen OS=Echinococcus granulosus GN=EGR_01883 PE=3 SV=1	8.88889	2	3	2	1	315	36.1	6.11	0.222	7.66	2	3
Confidence	Sequence	Modifications	# Protein Groups	# Proteins	# PSMs	Master Protein Accessions	# Missed Cleavages	Theo. MH+ [Da]	Area: F1: Sample	XCorr A Sequest HT	Confidence A Sequest HT
High	SFHVPSDIDPESLDAK		1	1	1	W6UXT1	0	1756.84	1.56212e+08	2.88	High
High	DFPICPFTDLNR	1xCarbamidomethyl [C5]	1	1	2	W6UXT1	0	1494.7	26655942	2.4	High
W6VBD9	Putative vesicle-associated membrane protein OS=Echinococcus granulosus GN=EGR_01257 PE=4 SV=1	17.9724	3	3	3	1	217	24.5	5.38	0.995	7.57	3	3
Confidence	Sequence	Modifications	# Protein Groups	# Proteins	# PSMs	Master Protein Accessions	# Missed Cleavages	Theo. MH+ [Da]	Area: F1: Sample	XCorr A Sequest HT	Confidence A Sequest HT
High	VLSEEMVQFSSQDR		1	1	1	W6VBD9	0	1654.77	123876021	3.12	High
High	VLCEQSVGSVDYGK	1xCarbamidomethyl [C3]	1	1	1	W6VBD9	0	1540.73	2.00819e+08	2.51	High
High	VQCLFTSDPSR	1xCarbamidomethyl [C3]	1	1	1	W6VBD9	0	1309.62	9.6516e+07	1.94	High
W6UE99	Phosphoglycerate kinase OS=Echinococcus granulosus GN=EGR_05752 PE=3 SV=1	11.3253	3	3	3	1	415	44.2	7.91	0.241	7.53	3	3
Confidence	Sequence	Modifications	# Protein Groups	# Proteins	# PSMs	Master Protein Accessions	# Missed Cleavages	Theo. MH+ [Da]	Area: F1: Sample	XCorr A Sequest HT	Confidence A Sequest HT
High	ALESPTRPFLAILGGAK		1	1	1	W6UE99	0	1741	5.05113e+07	2.91	High
High	VSHVSTGGGASLELLEGK		1	1	1	W6UE99	0	1740.91	2.92246e+07	2.52	High
High	AVMDAVVAATSK		1	1	1	W6UE99	0	1162.61	1.89793e+07	2.1	High
W6UDJ5	Annexin OS=Echinococcus granulosus GN=EGR_06075 PE=3 SV=1	11.6279	3	3	3	1	344	38.7	4.96	0.334	7.18	3	3
Confidence	Sequence	Modifications	# Protein Groups	# Proteins	# PSMs	Master Protein Accessions	# Missed Cleavages	Theo. MH+ [Da]	Area: F1: Sample	XCorr A Sequest HT	Confidence A Sequest HT
High	GIGSDAQAIIDILAHR		1	1	1	W6UDJ5	0	1649.9	1.72842e+07	2.44	High
High	GVGTNDDSLIR		1	1	1	W6UDJ5	0	1146.57	50344580	2.43	High
High	SDSFELYQAGVGK		1	1	1	W6UDJ5	0	1400.67	5.84669e+07	2.31	High
W6USR3	Ras-related protein Rab-8B OS=Echinococcus granulosus GN=EGR_00882 PE=4 SV=1	12.9555	3	3	2	1	247	28.4	8.5	0.501	7.13	3	3
Confidence	Sequence	Modifications	# Protein Groups	# Proteins	# PSMs	Master Protein Accessions	# Missed Cleavages	Theo. MH+ [Da]	Area: F1: Sample	XCorr A Sequest HT	Confidence A Sequest HT
High	EGENVTAAFR		1	1	1	W6USR3	0	1093.53	7.35211e+07	2.87	High
High	LQLWDTAGQER		2	9	3	W6UPH1; W6USR3	0	1316.66	1.56307e+08	2.31	High
High	LLLIGDSGVGK		1	2	1	W6USR3	0	1071.64	1.54229e+08	1.95	High
W6UJC1	Tetraspanin-7 OS=Echinococcus granulosus GN=EGR_03664 PE=3 SV=1	8.03213	2	3	2	1	249	26.7	5.16	0.468	6.95	2	3
Confidence	Sequence	Modifications	# Protein Groups	# Proteins	# PSMs	Master Protein Accessions	# Missed Cleavages	Theo. MH+ [Da]	Area: F1: Sample	XCorr A Sequest HT	Confidence A Sequest HT
High	TAQSVSVPGCR	1xCarbamidomethyl [C10]	1	1	2	W6UJC1	0	1161.57	1.31946e+09	2.68	High
High	SIVQQLLSK		1	1	1	W6UJC1	0	1015.61	2.41354e+08	1.99	High
W6UYH7	Myoferlin OS=Echinococcus granulosus GN=EGR_01315 PE=4 SV=1	1.7644	3	3	3	1	1927	220	5.66	0.065	6.89	3	3
Confidence	Sequence	Modifications	# Protein Groups	# Proteins	# PSMs	Master Protein Accessions	# Missed Cleavages	Theo. MH+ [Da]	Area: F1: Sample	XCorr A Sequest HT	Confidence A Sequest HT
High	LREEATSAEDVVK		1	1	1	W6UYH7	1	1446.74	1.81692e+07	2.69	High
High	VIVWNTYDVK		1	1	1	W6UYH7	0	1236.66	3.82862e+07	2.15	High
High	FLLYTGEDYPR		1	1	1	W6UYH7	0	1373.67	7.967e+07	2.04	High
U6JBW8	Major egg antigen p40 OS=Echinococcus granulosus GN=EGR_03078 PE=3 SV=1	11.7834	3	3	3	1	314	35.8	6.21	0.413	6.59	3	3
Confidence	Sequence	Modifications	# Protein Groups	# Proteins	# PSMs	Master Protein Accessions	# Missed Cleavages	Theo. MH+ [Da]	Area: F1: Sample	XCorr A Sequest HT	Confidence A Sequest HT
High	EGLEIVTADDGSK		1	1	1	U6JBW8	0	1333.65	3.39203e+07	2.42	High
High	GLAIQPTEAQER		1	1	1	U6JBW8	0	1312.69	5.07319e+07	2.12	High
High	AFVTPEVVDASK		1	1	1	U6JBW8	0	1262.66	7.77193e+07	2.05	High
W6U828	Uncharacterized protein OS=Echinococcus granulosus GN=EGR_07846 PE=4 SV=1	31.4815	3	3	3	1	108	12.6	8.9	1.371	6.4	3	3
Confidence	Sequence	Modifications	# Protein Groups	# Proteins	# PSMs	Master Protein Accessions	# Missed Cleavages	Theo. MH+ [Da]	Area: F1: Sample	XCorr A Sequest HT	Confidence A Sequest HT
High	DLNVTACPTFLFFR	1xCarbamidomethyl [C7]	1	1	1	W6U828	0	1700.85	4.78908e+07	2.3	High
High	TFIACPQERE	1xCarbamidomethyl [C5]	1	1	1	W6U828	1	1250.58	5.51791e+07	2.15	High
High	LIILAVDATR		1	1	1	W6U828	0	1084.67	1.79318e+07	1.96	High
W6U831	Malate dehydrogenase, cytoplasmic OS=Echinococcus granulosus GN=EGR_08628 PE=4 SV=1	7.49415	3	3	3	1	427	46.9	8.16	0.259	6.32	3	3
Confidence	Sequence	Modifications	# Protein Groups	# Proteins	# PSMs	Master Protein Accessions	# Missed Cleavages	Theo. MH+ [Da]	Area: F1: Sample	XCorr A Sequest HT	Confidence A Sequest HT
High	EVFTPCVQNR	1xCarbamidomethyl [C6]	1	1	1	W6U831	0	1249.6	82486010	2.2	High
High	ENFTALTR		1	1	1	W6U831	0	951.489	6.31506e+07	2.14	High
High	SLFNLSADELVDER		1	1	1	W6U831	0	1607.79	5.3253e+07	1.98	High
W6U043	Uncharacterized protein OS=Echinococcus granulosus GN=EGR_11318 PE=4 SV=1	7.08661	1	3	1	1	127	14.2	9.26	0.585	6.3	1	3
Confidence	Sequence	Modifications	# Protein Groups	# Proteins	# PSMs	Master Protein Accessions	# Missed Cleavages	Theo. MH+ [Da]	Area: F1: Sample	XCorr A Sequest HT	Confidence A Sequest HT
High	SPMGEIDLR	1xOxidation [M3]	1	1	2	W6U043	0	1033.5	9.02569e+07	2.19	High
High	SPMGEIDLR		1	1	1	W6U043	0	1017.5	238663213	2.15	High
W6U976	Endonuclease/exonuclease/phosphatase family domain-containing protein OS=Echinococcus granulosus GN=EGR_07571 PE=4 SV=1	3.95257	2	3	2	1	506	55.7	6.93	0.166	6.19	2	3
Confidence	Sequence	Modifications	# Protein Groups	# Proteins	# PSMs	Master Protein Accessions	# Missed Cleavages	Theo. MH+ [Da]	Area: F1: Sample	XCorr A Sequest HT	Confidence A Sequest HT
High	FTGVSAVVIPSR		1	1	2	W6U976	0	1232.7	3.78303e+07	2.07	High
High	LATWNLDR		1	1	1	W6U976	0	988.521	1.75025e+07	2.06	High
W6V1A4	Solute carrier family 43 member 3 OS=Echinococcus granulosus GN=EGR_05528 PE=4 SV=1	4.07767	1	2	1	1	515	56.4	7.87	0.274	6.15	1	2
Confidence	Sequence	Modifications	# Protein Groups	# Proteins	# PSMs	Master Protein Accessions	# Missed Cleavages	Theo. MH+ [Da]	Area: F1: Sample	XCorr A Sequest HT	Confidence A Sequest HT
High	ESELPLDAAADAVLSELFQTR		1	1	2	W6V1A4	0	2275.15	1.97833e+07	3.58	High
W6TZB6	Uncharacterized protein OS=Echinococcus granulosus GN=EGR_10996 PE=4 SV=1	7	2	3	1	1	200	22.2	4.65	0.931	6.04	2	3
Confidence	Sequence	Modifications	# Protein Groups	# Proteins	# PSMs	Master Protein Accessions	# Missed Cleavages	Theo. MH+ [Da]	Area: F1: Sample	XCorr A Sequest HT	Confidence A Sequest HT
High	TSFPLSR		3	5	2	W6U118; W6TZB6; W6U6B2	0	807.436	5.96111e+08	2.07	High
High	NETANLR		1	1	1	W6TZB6	0	817.416	3.51697e+06	1.94	High
W6UGM0	Calpain OS=Echinococcus granulosus GN=EGR_04488 PE=3 SV=1	3.81895	2	2	2	1	707	80.1	6.79	0.116	6.03	2	2
Confidence	Sequence	Modifications	# Protein Groups	# Proteins	# PSMs	Master Protein Accessions	# Missed Cleavages	Theo. MH+ [Da]	Area: F1: Sample	XCorr A Sequest HT	Confidence A Sequest HT
High	DPVTNSINAEQLR		1	1	1	W6UGM0	0	1456.74	1.36889e+08	3.77	High
High	GQTIQGPDYVGVFK		1	1	1	W6UGM0	0	1508.77	1.16489e+08	2.25	High
U6J887	Integral membrane protein OS=Echinococcus granulosus GN=EGR_05083 PE=3 SV=1	6.79612	2	2	2	1	206	23	7.3	0.778	5.89	2	2
Confidence	Sequence	Modifications	# Protein Groups	# Proteins	# PSMs	Master Protein Accessions	# Missed Cleavages	Theo. MH+ [Da]	Area: F1: Sample	XCorr A Sequest HT	Confidence A Sequest HT
High	RFEEVFSDPDTTFR		1	1	1	U6J887	1	1745.81	1.54591e+08	3.65	High
High	FEEVFSDPDTTFR		1	1	1	U6J887	0	1589.71	4.37519e+07	2.24	High
W6V5R2	Rho GDP-dissociation inhibitor OS=Echinococcus granulosus GN=EGR_03498 PE=4 SV=1	16.7539	2	2	2	1	191	21.7	5.35	0.468	5.84	2	2
Confidence	Sequence	Modifications	# Protein Groups	# Proteins	# PSMs	Master Protein Accessions	# Missed Cleavages	Theo. MH+ [Da]	Area: F1: Sample	XCorr A Sequest HT	Confidence A Sequest HT
High	SEDEEVQSGALFR		1	1	1	W6V5R2	0	1466.68	1.50239e+08	3.21	High
High	GHYNVTSVFTDDDEQEHLK		1	1	1	W6V5R2	0	2234	8.36935e+07	2.64	High
U6JIW0	Profilin OS=Echinococcus granulosus GN=EGR_04103 PE=3 SV=1	26.1905	2	2	2	1	126	13.4	6.52	0.931	5.35	2	2
Confidence	Sequence	Modifications	# Protein Groups	# Proteins	# PSMs	Master Protein Accessions	# Missed Cleavages	Theo. MH+ [Da]	Area: F1: Sample	XCorr A Sequest HT	Confidence A Sequest HT
High	CGDNELSATGNDYAVDVR	1xCarbamidomethyl [C1]	1	1	1	U6JIW0	0	1955.84	4.23171e+07	3.29	High
High	VASGTEAESFTVNGK		1	1	1	U6JIW0	0	1496.72	4.83706e+07	2.06	High
U6J3W8	Tetraspanin OS=Echinococcus granulosus GN=EGR_04249 PE=3 SV=1	10.6667	2	2	2	1	225	23.7	8.03	0.52	5.34	2	2
Confidence	Sequence	Modifications	# Protein Groups	# Proteins	# PSMs	Master Protein Accessions	# Missed Cleavages	Theo. MH+ [Da]	Area: F1: Sample	XCorr A Sequest HT	Confidence A Sequest HT
High	GLGSGSLSGSDPTLK		1	1	1	U6J3W8	0	1375.71	3.97063e+09	3.3	High
High	TGSCTHPFK	1xCarbamidomethyl [C4]	1	1	1	U6J3W8	0	1034.47	4.28124e+07	2.04	High
U6JDG7	Tegumental protein OS=Echinococcus granulosus GN=EGR_05835 PE=4 SV=1	11.1111	2	2	2	1	180	20.9	7.15	0.468	5.14	2	2
Confidence	Sequence	Modifications	# Protein Groups	# Proteins	# PSMs	Master Protein Accessions	# Missed Cleavages	Theo. MH+ [Da]	Area: F1: Sample	XCorr A Sequest HT	Confidence A Sequest HT
High	WITLFDPER		1	1	1	U6JDG7	0	1176.6	1.62442e+08	2.6	High
High	EQNIPDAFVQR		1	1	1	U6JDG7	0	1316.66	1.83528e+08	2.54	High
U6J2Y8	Guanine nucleotide binding protein subunit beta OS=Echinococcus granulosus GN=EGR_03374 PE=4 SV=1	8.61111	2	2	2	1	360	39.2	5.27	0.359	5.09	2	2
Confidence	Sequence	Modifications	# Protein Groups	# Proteins	# PSMs	Master Protein Accessions	# Missed Cleavages	Theo. MH+ [Da]	Area: F1: Sample	XCorr A Sequest HT	Confidence A Sequest HT
High	GELVSTFSGHTNDVNSVR		1	1	1	U6J2Y8	0	1918.93	2.02912e+07	3.04	High
High	NLAVSVSSDYTCR	1xCarbamidomethyl [C12]	1	1	1	U6J2Y8	0	1471.68	1.2961e+07	2.05	High
W6UUJ4	Dynein light chain 1 cytoplasmic OS=Echinococcus granulosus GN=EGR_00895 PE=4 SV=1	11.6466	2	2	2	1	249	28.7	9.28	0.425	5.06	2	2
Confidence	Sequence	Modifications	# Protein Groups	# Proteins	# PSMs	Master Protein Accessions	# Missed Cleavages	Theo. MH+ [Da]	Area: F1: Sample	XCorr A Sequest HT	Confidence A Sequest HT
High	GITYGAFQVPDSTDTIK		1	1	1	W6UUJ4	0	1812.9	2.72665e+08	3.02	High
High	ESIISIILGEMK		1	1	1	W6UUJ4	0	1332.74	3.7507e+07	2.04	High
W6V8B8	T-cell immunomodulatory protein OS=Echinococcus granulosus GN=EGR_02200 PE=4 SV=1	3.19032	2	2	2	1	909	100.6	5.77	0.122	4.98	2	2
Confidence	Sequence	Modifications	# Protein Groups	# Proteins	# PSMs	Master Protein Accessions	# Missed Cleavages	Theo. MH+ [Da]	Area: F1: Sample	XCorr A Sequest HT	Confidence A Sequest HT
High	GDGSPSSYPLPIELK		1	1	1	W6V8B8	0	1559.8	1.3594e+08	2.68	High
High	TSGLRPIILPAILR		1	1	1	W6V8B8	0	1519.97	4.86904e+07	2.3	High
W6V3X7	Tubulin beta-2 chain OS=Echinococcus granulosus GN=EGR_04395 PE=3 SV=1	4.22961	2	2	2	1	662	73.7	5.87	0.141	4.98	2	2
Confidence	Sequence	Modifications	# Protein Groups	# Proteins	# PSMs	Master Protein Accessions	# Missed Cleavages	Theo. MH+ [Da]	Area: F1: Sample	XCorr A Sequest HT	Confidence A Sequest HT
High	GHYTEGAELVDSVLDVIR		1	1	1	W6V3X7	0	1973	2.73342e+07	2.87	High
High	LAVNMVPFPR		1	5	1	W6V3X7	0	1143.63	2.47756e+07	2.11	High
W6U370	Phospholipid-transporting ATPase OS=Echinococcus granulosus GN=EGR_10165 PE=3 SV=1	2.54934	2	2	2	1	1216	136.1	7.4	0.078	4.97	2	2
Confidence	Sequence	Modifications	# Protein Groups	# Proteins	# PSMs	Master Protein Accessions	# Missed Cleavages	Theo. MH+ [Da]	Area: F1: Sample	XCorr A Sequest HT	Confidence A Sequest HT
High	QASLASDFSVTQFSHVAR		1	1	1	W6U370	0	1950.97	2.29657e+07	2.63	High
High	LQEGVRPTLETLR		1	1	1	W6U370	0	1511.85	3.30833e+07	2.34	High
U6JIQ5	Protein DJ 1 OS=Echinococcus granulosus GN=EGR_07383 PE=4 SV=1	13.0435	2	2	2	1	184	19.3	6.55	0.468	4.92	2	2
Confidence	Sequence	Modifications	# Protein Groups	# Proteins	# PSMs	Master Protein Accessions	# Missed Cleavages	Theo. MH+ [Da]	Area: F1: Sample	XCorr A Sequest HT	Confidence A Sequest HT
High	VVVAGVGGPSVVTCSR	1xCarbamidomethyl [C14]	1	1	1	U6JIQ5	0	1543.83	3.92994e+07	2.67	High
High	LAELLTDR		1	1	1	U6JIQ5	0	930.525	50606953	2.25	High
W6U6M0	Alkaline phosphatase OS=Echinococcus granulosus GN=EGR_08266 PE=3 SV=1	5.25328	2	2	2	1	533	59.6	7.36	0.16	4.89	2	2
Confidence	Sequence	Modifications	# Protein Groups	# Proteins	# PSMs	Master Protein Accessions	# Missed Cleavages	Theo. MH+ [Da]	Area: F1: Sample	XCorr A Sequest HT	Confidence A Sequest HT
High	YDYALSLLSASHLPYELDK		1	1	1	W6U6M0	0	2198.1	6.78376e+07	2.88	High
High	FSTFFAPDK		1	1	1	W6U6M0	0	1059.51	5.74974e+07	2.01	High
U6J0Y2	F actin capping protein subunit beta OS=Echinococcus granulosus GN=EGR_00374 PE=4 SV=1	9.52381	2	2	2	1	273	31.2	5.39	0.292	4.84	2	2
Confidence	Sequence	Modifications	# Protein Groups	# Proteins	# PSMs	Master Protein Accessions	# Missed Cleavages	Theo. MH+ [Da]	Area: F1: Sample	XCorr A Sequest HT	Confidence A Sequest HT
High	ALEIEANNAFDQYR		1	1	1	U6J0Y2	0	1653.79	4.65873e+07	2.59	High
High	SFLNDVYFGSSK		1	1	1	U6J0Y2	0	1363.65	1.32185e+08	2.25	High
W6V9Z6	Ras-related protein Rap-1b OS=Echinococcus granulosus GN=EGR_01616 PE=4 SV=1	10.2222	2	2	1	1	225	25.4	8.31	0.425	4.84	2	2
Confidence	Sequence	Modifications	# Protein Groups	# Proteins	# PSMs	Master Protein Accessions	# Missed Cleavages	Theo. MH+ [Da]	Area: F1: Sample	XCorr A Sequest HT	Confidence A Sequest HT
High	INVNEVFFDLVR		1	1	1	W6V9Z6	0	1464.78	1.02486e+08	2.85	High
High	LVVLGSGGVGK		2	2	1	W6UKF4; W6V9Z6	0	985.604	8.22479e+07	1.98	High
W6UKF4	Ras-related protein Rap-1b OS=Echinococcus granulosus GN=EGR_03026 PE=4 SV=1	6.02094	2	2	1	1	382	42	7.09	0.222	4.81	2	2
Confidence	Sequence	Modifications	# Protein Groups	# Proteins	# PSMs	Master Protein Accessions	# Missed Cleavages	Theo. MH+ [Da]	Area: F1: Sample	XCorr A Sequest HT	Confidence A Sequest HT
High	INVSEVFYDLVR		1	1	1	W6UKF4	0	1453.77	5.46736e+07	2.82	High
High	LVVLGSGGVGK		2	2	1	W6UKF4; W6V9Z6	0	985.604	8.22479e+07	1.98	High
U6JHY6	Anoctamin OS=Echinococcus granulosus GN=EGR_10154 PE=3 SV=1	2.62136	2	2	2	1	1030	116.9	6.51	0.083	4.73	2	2
Confidence	Sequence	Modifications	# Protein Groups	# Proteins	# PSMs	Master Protein Accessions	# Missed Cleavages	Theo. MH+ [Da]	Area: F1: Sample	XCorr A Sequest HT	Confidence A Sequest HT
High	VAEVLQFR		1	1	1	U6JHY6	0	961.547	2.6752e+07	2.42	High
High	GGDDASPHYVTEEDVEYER		1	1	1	U6JHY6	0	2167.91	3.6054e+07	2.3	High
W6VCB5	Beta-soluble NSF attachment protein OS=Echinococcus granulosus GN=EGR_00449 PE=4 SV=1	9.36455	2	2	2	1	299	33.8	6	0.202	4.72	2	2
Confidence	Sequence	Modifications	# Protein Groups	# Proteins	# PSMs	Master Protein Accessions	# Missed Cleavages	Theo. MH+ [Da]	Area: F1: Sample	XCorr A Sequest HT	Confidence A Sequest HT
High	SLFSGGSDGTEER		1	1	1	W6VCB5	0	1341.59	6.1559e+07	2.42	High
High	AADFYKGEESTSSAR		1	1	1	W6VCB5	1	1618.73	3.69213e+07	2.3	High
W6U7G9	Uncharacterized protein OS=Echinococcus granulosus GN=EGR_08851 PE=4 SV=1	12.3932	2	2	2	1	234	26.5	9.32	0.778	4.68	2	2
Confidence	Sequence	Modifications	# Protein Groups	# Proteins	# PSMs	Master Protein Accessions	# Missed Cleavages	Theo. MH+ [Da]	Area: F1: Sample	XCorr A Sequest HT	Confidence A Sequest HT
High	MGGRDELADMGTASSLAK		1	1	1	W6U7G9	1	1809.85	1.90962e+07	2.56	High
High	MAIAGLGLEYR	1xOxidation [M1]	1	1	1	W6U7G9	0	1209.63	2.83174e+07	2.12	High
U6J034	Syntaxin OS=Echinococcus granulosus GN=EGR_03774 PE=3 SV=1	6.2069	2	2	2	1	290	32.9	5.52	0.245	4.65	2	2
Confidence	Sequence	Modifications	# Protein Groups	# Proteins	# PSMs	Master Protein Accessions	# Missed Cleavages	Theo. MH+ [Da]	Area: F1: Sample	XCorr A Sequest HT	Confidence A Sequest HT
High	QTLSEIEAR		1	1	1	U6J034	0	1046.55	83456819	2.52	High
High	IAILVTEIK		1	1	1	U6J034	0	999.645	4.13909e+07	2.13	High
W6V0Y0	Multidrug resistance protein OS=Echinococcus granulosus GN=EGR_00512 PE=4 SV=1	2.15311	2	2	2	1	1254	137.6	6.57	0.076	4.56	2	2
Confidence	Sequence	Modifications	# Protein Groups	# Proteins	# PSMs	Master Protein Accessions	# Missed Cleavages	Theo. MH+ [Da]	Area: F1: Sample	XCorr A Sequest HT	Confidence A Sequest HT
High	LLLLDEATSALDNESER		1	2	1	W6V0Y0	0	1888.95	8.91248e+07	2.48	High
High	IASVFQTLDR		1	1	1	W6V0Y0	0	1149.63	4.94282e+07	2.08	High
U6JJ69	Ras C3 botulinum toxin substrate 2 OS=Echinococcus granulosus GN=EGR_07105 PE=3 SV=1	12.5654	2	2	1	1	191	21.2	8.24	0.52	4.55	2	2
Confidence	Sequence	Modifications	# Protein Groups	# Proteins	# PSMs	Master Protein Accessions	# Missed Cleavages	Theo. MH+ [Da]	Area: F1: Sample	XCorr A Sequest HT	Confidence A Sequest HT
High	CVVVGDGAVGK	1xCarbamidomethyl [C1]	2	2	1	U6IVD5; U6JJ69	0	1060.55	107002123	2.41	High
High	YLECSALTQTGLK	1xCarbamidomethyl [C4]	1	1	1	U6JJ69	0	1483.75	35051678	2.14	High
W6UPH1	Ras-related protein Rab-14 OS=Echinococcus granulosus GN=EGR_02477 PE=4 SV=1	10.7143	2	2	1	1	224	24.6	6.05	0.359	4.51	2	2
Confidence	Sequence	Modifications	# Protein Groups	# Proteins	# PSMs	Master Protein Accessions	# Missed Cleavages	Theo. MH+ [Da]	Area: F1: Sample	XCorr A Sequest HT	Confidence A Sequest HT
High	LQLWDTAGQER		2	9	3	W6UPH1; W6USR3	0	1316.66	1.56307e+08	2.31	High
High	GAAGTLLVYDITR		1	1	1	W6UPH1	0	1349.74	2.59693e+07	2.21	High
W6UNQ7	Uncharacterized protein OS=Echinococcus granulosus GN=EGR_01786 PE=4 SV=1	2.16886	2	2	2	1	1291	139.1	8.62	0.072	4.5	2	2
Confidence	Sequence	Modifications	# Protein Groups	# Proteins	# PSMs	Master Protein Accessions	# Missed Cleavages	Theo. MH+ [Da]	Area: F1: Sample	XCorr A Sequest HT	Confidence A Sequest HT
High	IKGDSAEIADNFGVNR		1	1	1	W6UNQ7	1	1705.85	2.20347e+07	2.58	High
High	LTQDDLLSTAEK		1	1	1	W6UNQ7	0	1333.68	3.37367e+07	1.92	High
W6UTA0	Long-chain-fatty-acid--CoA ligase OS=Echinococcus granulosus GN=EGR_03656 PE=4 SV=1	4.10053	2	2	2	1	756	84.2	7.71	0.119	4.44	2	2
Confidence	Sequence	Modifications	# Protein Groups	# Proteins	# PSMs	Master Protein Accessions	# Missed Cleavages	Theo. MH+ [Da]	Area: F1: Sample	XCorr A Sequest HT	Confidence A Sequest HT
High	LQEDAHTLQPTILIAVPR		1	1	1	W6UTA0	0	2015.13	1.49669e+07	2.52	High
High	LVDIPDMGLVAAR		1	1	1	W6UTA0	0	1369.75	2.72677e+06	1.92	High
U6IXV3	Fructose-bisphosphate aldolase OS=Echinococcus granulosus GN=EGR_00458 PE=3 SV=1	5.50964	2	2	2	1	363	39.6	8.07	0.202	4.43	2	2
Confidence	Sequence	Modifications	# Protein Groups	# Proteins	# PSMs	Master Protein Accessions	# Missed Cleavages	Theo. MH+ [Da]	Area: F1: Sample	XCorr A Sequest HT	Confidence A Sequest HT
High	YSVEDNAR		1	1	1	U6IXV3	0	953.432	1.63915e+07	2.23	High
High	ELLFTTDPEFAK		1	1	1	U6IXV3	0	1410.72	1.12402e+08	2.2	High
W6UIJ6	Uncharacterized protein OS=Echinococcus granulosus GN=EGR_04177 PE=4 SV=1	10.9677	1	2	1	1	155	16.8	5.9	0.259	4.43	1	2
Confidence	Sequence	Modifications	# Protein Groups	# Proteins	# PSMs	Master Protein Accessions	# Missed Cleavages	Theo. MH+ [Da]	Area: F1: Sample	XCorr A Sequest HT	Confidence A Sequest HT
High	EIPVGALEVDDGIFVAR		1	1	2	W6UIJ6	0	1799.95	1.52771e+07	2.28	High
W6VC02	Programmed cell death 6-interacting protein OS=Echinococcus granulosus GN=EGR_00928 PE=4 SV=1	3.32226	2	2	2	1	602	67	5.82	0.15	4.42	2	2
Confidence	Sequence	Modifications	# Protein Groups	# Proteins	# PSMs	Master Protein Accessions	# Missed Cleavages	Theo. MH+ [Da]	Area: F1: Sample	XCorr A Sequest HT	Confidence A Sequest HT
High	VNDYVFAR		1	1	1	W6VC02	0	983.495	2.71532e+07	2.33	High
High	DIQSLYESIFGK		1	1	1	W6VC02	0	1399.71	1.06863e+08	2.08	High
U6JMR8	Expressed conserved protein OS=Echinococcus granulosus GN=EGR_08855 PE=4 SV=1	12.0773	2	2	2	1	207	22.9	7.12	0.468	4.37	2	2
Confidence	Sequence	Modifications	# Protein Groups	# Proteins	# PSMs	Master Protein Accessions	# Missed Cleavages	Theo. MH+ [Da]	Area: F1: Sample	XCorr A Sequest HT	Confidence A Sequest HT
High	DPSSVTYLTDR		1	1	1	U6JMR8	0	1253.6	4.39734e+07	2.42	High
High	TGGSGETDVFTASR		1	1	1	U6JMR8	0	1384.63	2.98204e+07	1.96	High
W6U7Y4	Maspardin OS=Echinococcus granulosus GN=EGR_08706 PE=4 SV=1	8.57143	2	2	2	1	280	31.7	4.82	0.274	4.24	2	2
Confidence	Sequence	Modifications	# Protein Groups	# Proteins	# PSMs	Master Protein Accessions	# Missed Cleavages	Theo. MH+ [Da]	Area: F1: Sample	XCorr A Sequest HT	Confidence A Sequest HT
High	VASIDSGGLFPFLSR		1	1	1	W6U7Y4	0	1565.83	7.79057e+07	2.22	High
High	MSQSELASR		1	1	1	W6U7Y4	0	1008.48		2.02	High
U6J907	Vacuolar protein sorting-associated protein OS=Echinococcus granulosus GN=EGR_04361 PE=4 SV=1	6.66667	2	2	2	1	255	28	6.42	0.359	4.21	2	2
Confidence	Sequence	Modifications	# Protein Groups	# Proteins	# PSMs	Master Protein Accessions	# Missed Cleavages	Theo. MH+ [Da]	Area: F1: Sample	XCorr A Sequest HT	Confidence A Sequest HT
High	LLDYLSEAK		1	1	1	U6J907	0	1051.57	6.7807e+07	2.14	High
High	VGLEYVER		1	1	1	U6J907	0	964.51	5.66758e+07	2.07	High
W6US87	Neutral and basic amino acid transport protein rBAT OS=Echinococcus granulosus GN=EGR_01261 PE=4 SV=1	3.92749	1	1	1	1	662	71.5	5.27	0.083	4.07	1	1
Confidence	Sequence	Modifications	# Protein Groups	# Proteins	# PSMs	Master Protein Accessions	# Missed Cleavages	Theo. MH+ [Da]	Area: F1: Sample	XCorr A Sequest HT	Confidence A Sequest HT
High	VGTAYAAYFAGLGVVETVESALAAGR		1	1	1	W6US87	0	2543.31	1.31847e+07	4.07	High
W6UVI3	L-lactate dehydrogenase OS=Echinococcus granulosus GN=EGR_02865 PE=3 SV=1	6.44258	2	2	2	1	357	38.6	7.53	0.222	4.06	2	2
Confidence	Sequence	Modifications	# Protein Groups	# Proteins	# PSMs	Master Protein Accessions	# Missed Cleavages	Theo. MH+ [Da]	Area: F1: Sample	XCorr A Sequest HT	Confidence A Sequest HT
High	DVIDSAYEIIR		1	1	1	W6UVI3	0	1293.67	3.30662e+07	2.12	High
High	VIGSGTILDSAR		1	1	1	W6UVI3	0	1188.66	4.81239e+07	1.94	High
W6UY44	Uncharacterized protein OS=Echinococcus granulosus GN=EGR_01609 PE=4 SV=1	4.08602	2	2	2	1	465	52	9.28	0.186	4.05	2	2
Confidence	Sequence	Modifications	# Protein Groups	# Proteins	# PSMs	Master Protein Accessions	# Missed Cleavages	Theo. MH+ [Da]	Area: F1: Sample	XCorr A Sequest HT	Confidence A Sequest HT
High	EDNPNAEIR		1	1	1	W6UY44	0	1057.49	6.14424e+07	2.14	High
High	MVFVNYENAK		1	1	1	W6UY44	0	1214.59	5.27632e+07	1.91	High
W6U8T0	Alkaline phosphatase OS=Echinococcus granulosus GN=EGR_08267 PE=3 SV=1	3.07692	2	2	2	1	650	71.9	6.14	0.172	3.99	2	2
Confidence	Sequence	Modifications	# Protein Groups	# Proteins	# PSMs	Master Protein Accessions	# Missed Cleavages	Theo. MH+ [Da]	Area: F1: Sample	XCorr A Sequest HT	Confidence A Sequest HT
High	ATGVLTNTR		1	1	1	W6U8T0	0	932.516	2.0715e+07	2.04	High
High	FALGAYPFDQK		1	1	1	W6U8T0	0	1256.63	6.84818e+07	1.95	High
W6UFG1	ADP-ribosylation factor OS=Echinococcus granulosus GN=EGR_05324 PE=3 SV=1	11.5385	2	2	2	1	182	20.7	8.41	0.468	3.98	2	2
Confidence	Sequence	Modifications	# Protein Groups	# Proteins	# PSMs	Master Protein Accessions	# Missed Cleavages	Theo. MH+ [Da]	Area: F1: Sample	XCorr A Sequest HT	Confidence A Sequest HT
High	ILMVGLDAAGK		1	2	1	W6UFG1	0	1087.62	2.9898e+07	2.01	High
High	DAVLLVFANK		1	1	1	W6UFG1	0	1089.63	1.90368e+07	1.97	High
U6JF48	Aquaporin 9 AQP 9 Small solute channel 1 OS=Echinococcus granulosus GN=EGR_03137 PE=3 SV=1	4	1	1	1	1	325	35.2	5.3	0.233	3.26	1	1
Confidence	Sequence	Modifications	# Protein Groups	# Proteins	# PSMs	Master Protein Accessions	# Missed Cleavages	Theo. MH+ [Da]	Area: F1: Sample	XCorr A Sequest HT	Confidence A Sequest HT
High	IYRPGPSWYDSYR		1	1	1	U6JF48	0	1659.79	7.81336e+07	3.26	High
W6U1E1	Oncosphere antigen B OS=Echinococcus granulosus GN=EGR_10281 PE=4 SV=1	13.0719	1	1	1	1	153	17	5.27	0.233	3.24	1	1
Confidence	Sequence	Modifications	# Protein Groups	# Proteins	# PSMs	Master Protein Accessions	# Missed Cleavages	Theo. MH+ [Da]	Area: F1: Sample	XCorr A Sequest HT	Confidence A Sequest HT
High	LTLDGLEPSTLYEVVVQALK		1	1	1	W6U1E1	0	2188.21	1.5809e+07	3.24	High
W6UJK0	Sorcin OS=Echinococcus granulosus GN=EGR_06829 PE=4 SV=1	11.0465	1	1	1	1	172	19.8	6.3	0.468	3.15	1	1
Confidence	Sequence	Modifications	# Protein Groups	# Proteins	# PSMs	Master Protein Accessions	# Missed Cleavages	Theo. MH+ [Da]	Area: F1: Sample	XCorr A Sequest HT	Confidence A Sequest HT
High	SGSIDLNEFSSALQHFGYR		1	1	1	W6UJK0	0	2128.01	1.002e+08	3.15	High
U6JJC7	PQ loop repeat containing protein 2 OS=Echinococcus granulosus GN=EGR_04241 PE=4 SV=1	4.61538	1	1	1	1	325	36.8	5.5	0.179	3.13	1	1
Confidence	Sequence	Modifications	# Protein Groups	# Proteins	# PSMs	Master Protein Accessions	# Missed Cleavages	Theo. MH+ [Da]	Area: F1: Sample	XCorr A Sequest HT	Confidence A Sequest HT
High	HLDNEFVEDEDVKEK		1	1	1	U6JJC7	1	1845.85	1.83751e+08	3.13	High
W6UTA2	Uncharacterized protein OS=Echinococcus granulosus GN=EGR_03661 PE=4 SV=1	14.1026	1	1	1	1	78	8.5	6.38	0.778	2.99	1	1
Confidence	Sequence	Modifications	# Protein Groups	# Proteins	# PSMs	Master Protein Accessions	# Missed Cleavages	Theo. MH+ [Da]	Area: F1: Sample	XCorr A Sequest HT	Confidence A Sequest HT
High	AAQAANVSGCR	1xCarbamidomethyl [C10]	1	1	1	W6UTA2	0	1104.52	3.72788e+07	2.99	High
U6J6U1	Ras protein Rab 2A OS=Echinococcus granulosus GN=EGR_02294 PE=4 SV=1	6.13208	1	1	1	1	212	23.4	7.02	0.155	2.83	1	1
Confidence	Sequence	Modifications	# Protein Groups	# Proteins	# PSMs	Master Protein Accessions	# Missed Cleavages	Theo. MH+ [Da]	Area: F1: Sample	XCorr A Sequest HT	Confidence A Sequest HT
High	GAAGALLVYDITR		1	1	1	U6J6U1	0	1319.73	3.26622e+07	2.83	High
U6J5Z8	14-3-3 protein zeta OS=Echinococcus granulosus GN=EGR_03190 PE=3 SV=1	4.6875	1	1	1	1	256	29.4	4.88	0.122	2.82	1	1
Confidence	Sequence	Modifications	# Protein Groups	# Proteins	# PSMs	Master Protein Accessions	# Missed Cleavages	Theo. MH+ [Da]	Area: F1: Sample	XCorr A Sequest HT	Confidence A Sequest HT
High	AYEEATEIANEK		1	1	1	U6J5Z8	0	1367.63	6.42062e+07	2.82	High
W6U419	Serine/threonine-protein phosphatase OS=Echinococcus granulosus GN=EGR_09295 PE=3 SV=1	3.5545	1	1	1	1	422	48.3	6.18	0.096	2.66	1	1
Confidence	Sequence	Modifications	# Protein Groups	# Proteins	# PSMs	Master Protein Accessions	# Missed Cleavages	Theo. MH+ [Da]	Area: F1: Sample	XCorr A Sequest HT	Confidence A Sequest HT
High	AHQVVEDGYEFFAQR		1	1	1	W6U419	0	1795.84	2.46729e+07	2.66	High
W6UPN9	Heat shock protein OS=Echinococcus granulosus GN=EGR_01677 PE=3 SV=1	0.781686	1	1	1	1	1791	200.4	8.24	0.024	2.65	1	1
Confidence	Sequence	Modifications	# Protein Groups	# Proteins	# PSMs	Master Protein Accessions	# Missed Cleavages	Theo. MH+ [Da]	Area: F1: Sample	XCorr A Sequest HT	Confidence A Sequest HT
High	GVVDSEDLPLNISR		1	2	2	W6UPN9	0	1513.79	8.11783e+07	2.65	High
W6UI48	Guanine nucleotide-binding protein subunit beta OS=Echinococcus granulosus GN=EGR_04008 PE=4 SV=1	5.42005	1	1	1	1	369	40.6	6.7	0.145	2.63	1	1
Confidence	Sequence	Modifications	# Protein Groups	# Proteins	# PSMs	Master Protein Accessions	# Missed Cleavages	Theo. MH+ [Da]	Area: F1: Sample	XCorr A Sequest HT	Confidence A Sequest HT
High	KVAADTTLAQAAANVDPVGR		1	1	1	W6UI48	1	1968.05	2.34794e+07	2.63	High
W6UAV0	Actin-related protein 3B OS=Echinococcus granulosus GN=EGR_07483 PE=3 SV=1	2.58216	1	1	1	1	426	48.2	6.42	0.093	2.62	1	1
Confidence	Sequence	Modifications	# Protein Groups	# Proteins	# PSMs	Master Protein Accessions	# Missed Cleavages	Theo. MH+ [Da]	Area: F1: Sample	XCorr A Sequest HT	Confidence A Sequest HT
High	DITSFIQQLLR		1	1	1	W6UAV0	0	1333.75	6.06456e+06	2.62	High
W6U753	DnaJ subfamily A member OS=Echinococcus granulosus GN=EGR_08156 PE=3 SV=1	4.54545	1	1	1	1	396	44.1	6.47	0.122	2.61	1	1
Confidence	Sequence	Modifications	# Protein Groups	# Proteins	# PSMs	Master Protein Accessions	# Missed Cleavages	Theo. MH+ [Da]	Area: F1: Sample	XCorr A Sequest HT	Confidence A Sequest HT
High	YYDILGVSPTATLSEIRK		1	1	1	W6U753	1	2026.09	1.24604e+07	2.61	High
W6UTJ3	1,5-anhydro-D-fructose reductase OS=Echinococcus granulosus GN=EGR_08377 PE=4 SV=1	2.33236	1	1	1	1	343	39	7.56	0.11	2.53	1	1
Confidence	Sequence	Modifications	# Protein Groups	# Proteins	# PSMs	Master Protein Accessions	# Missed Cleavages	Theo. MH+ [Da]	Area: F1: Sample	XCorr A Sequest HT	Confidence A Sequest HT
High	TPAQVLLR		1	4	1	W6UTJ3	0	897.552	4.08017e+07	2.53	High
W6UQD3	Transitional endoplasmic reticulum ATPase OS=Echinococcus granulosus GN=EGR_01043 PE=3 SV=1	2.05696	1	1	1	1	632	70.1	5.72	0.064	2.52	1	1
Confidence	Sequence	Modifications	# Protein Groups	# Proteins	# PSMs	Master Protein Accessions	# Missed Cleavages	Theo. MH+ [Da]	Area: F1: Sample	XCorr A Sequest HT	Confidence A Sequest HT
High	LDQLIYIPLPDEK		1	1	1	W6UQD3	0	1556.86	1.01665e+07	2.52	High
W6U8I5	Inner membrane protein yhjX OS=Echinococcus granulosus GN=EGR_07569 PE=4 SV=1	2.23577	1	1	1	1	492	54	6.51	0.145	2.52	1	1
Confidence	Sequence	Modifications	# Protein Groups	# Proteins	# PSMs	Master Protein Accessions	# Missed Cleavages	Theo. MH+ [Da]	Area: F1: Sample	XCorr A Sequest HT	Confidence A Sequest HT
High	VFGSEHGLEDR		1	1	1	W6U8I5	0	1245.59	5.51153e+07	2.52	High
W6U2E6	Charged multivesicular body protein OS=Echinococcus granulosus GN=EGR_10420 PE=4 SV=1	6.75676	1	1	1	1	222	23.9	4.94	0.334	2.48	1	1
Confidence	Sequence	Modifications	# Protein Groups	# Proteins	# PSMs	Master Protein Accessions	# Missed Cleavages	Theo. MH+ [Da]	Area: F1: Sample	XCorr A Sequest HT	Confidence A Sequest HT
High	APPSLTDAAANIDSR		1	1	1	W6U2E6	0	1498.75	1.4647e+08	2.48	High
W6UN54	Putative UDP-glucose 4-epimerase OS=Echinococcus granulosus GN=EGR_02665 PE=3 SV=1	3.33333	1	1	1	1	360	39.7	7.62	0.101	2.46	1	1
Confidence	Sequence	Modifications	# Protein Groups	# Proteins	# PSMs	Master Protein Accessions	# Missed Cleavages	Theo. MH+ [Da]	Area: F1: Sample	XCorr A Sequest HT	Confidence A Sequest HT
High	YIGELILEDLTR		1	1	1	W6UN54	0	1434.78	6.85406e+07	2.46	High
U6JBD0	Charged multivesicular body protein 4a OS=Echinococcus granulosus GN=EGR_07734 PE=4 SV=1	9.25926	1	1	1	1	216	24.1	5.1	0.179	2.44	1	1
Confidence	Sequence	Modifications	# Protein Groups	# Proteins	# PSMs	Master Protein Accessions	# Missed Cleavages	Theo. MH+ [Da]	Area: F1: Sample	XCorr A Sequest HT	Confidence A Sequest HT
High	LLDVHNVDELPSIPVGEPTR		1	1	1	U6JBD0	0	2200.16	3.05931e+07	2.44	High
W6U767	Uncharacterized protein OS=Echinococcus granulosus GN=EGR_10930 PE=4 SV=1	8.33333	1	1	1	1	108	12.1	7.3	0.389	2.44	1	1
Confidence	Sequence	Modifications	# Protein Groups	# Proteins	# PSMs	Master Protein Accessions	# Missed Cleavages	Theo. MH+ [Da]	Area: F1: Sample	XCorr A Sequest HT	Confidence A Sequest HT
High	FGVQVADSR		1	1	1	W6U767	0	978.5	23679276	2.44	High
W6UDS2	GTPase HRas OS=Echinococcus granulosus GN=EGR_06185 PE=4 SV=1	5.5	1	1	1	1	200	22.5	5.03	0.179	2.41	1	1
Confidence	Sequence	Modifications	# Protein Groups	# Proteins	# PSMs	Master Protein Accessions	# Missed Cleavages	Theo. MH+ [Da]	Area: F1: Sample	XCorr A Sequest HT	Confidence A Sequest HT
High	LVVVGAGGVGK		1	1	1	W6UDS2	0	955.593	3.11885e+07	2.41	High
U6J3T1	Universal stress protein OS=Echinococcus granulosus GN=EGR_06696 PE=4 SV=1	7.78443	1	1	1	1	167	18.5	8.97	0.233	2.38	1	1
Confidence	Sequence	Modifications	# Protein Groups	# Proteins	# PSMs	Master Protein Accessions	# Missed Cleavages	Theo. MH+ [Da]	Area: F1: Sample	XCorr A Sequest HT	Confidence A Sequest HT
High	YLLPIDTSENCKR	1xCarbamidomethyl [C11]	1	1	1	U6J3T1	1	1608.81	2.66409e+07	2.38	High
U6JEE0	14-3-3 protein epsilon OS=Echinococcus granulosus GN=EGR_01834 PE=3 SV=1	6.27451	1	1	1	1	255	29.2	5.07	0.122	2.36	1	1
Confidence	Sequence	Modifications	# Protein Groups	# Proteins	# PSMs	Master Protein Accessions	# Missed Cleavages	Theo. MH+ [Da]	Area: F1: Sample	XCorr A Sequest HT	Confidence A Sequest HT
High	YLAEIATASERDEVAK		1	1	1	U6JEE0	1	1765.9	3.99107e+07	2.36	High
W6UW68	Putative phosphoglycerate mutase OS=Echinococcus granulosus GN=EGR_00140 PE=3 SV=1	5.9761	1	1	1	1	251	28.4	8.21	0.136	2.35	1	1
Confidence	Sequence	Modifications	# Protein Groups	# Proteins	# PSMs	Master Protein Accessions	# Missed Cleavages	Theo. MH+ [Da]	Area: F1: Sample	XCorr A Sequest HT	Confidence A Sequest HT
High	AYDISPPPLEVSDKR		1	1	1	W6UW68	1	1686.87	4.17968e+07	2.35	High
W6UUF0	Nascent polypeptide-associated complex subunit alpha, muscle-specific form OS=Echinococcus granulosus GN=EGR_00845 PE=4 SV=1	6.63507	1	1	1	1	211	23.1	5.21	0.179	2.34	1	1
Confidence	Sequence	Modifications	# Protein Groups	# Proteins	# PSMs	Master Protein Accessions	# Missed Cleavages	Theo. MH+ [Da]	Area: F1: Sample	XCorr A Sequest HT	Confidence A Sequest HT
High	AQNVDTYIIFGEAK		1	1	1	W6UUF0	0	1568.8	6.41639e+07	2.34	High
W6UT69	Uncharacterized protein OS=Echinococcus granulosus GN=EGR_08550 PE=4 SV=1	3.44828	1	1	1	1	493	54.9	8.63	0.08	2.33	1	1
Confidence	Sequence	Modifications	# Protein Groups	# Proteins	# PSMs	Master Protein Accessions	# Missed Cleavages	Theo. MH+ [Da]	Area: F1: Sample	XCorr A Sequest HT	Confidence A Sequest HT
High	GSANRPTSGVVENETTR		1	1	1	W6UT69	0	1774.87	3.16068e+07	2.33	High
W6UH87	Long-chain-fatty-acid--CoA ligase OS=Echinococcus granulosus GN=EGR_04798 PE=4 SV=1	2.20913	1	1	1	1	679	75.6	6.77	0.066	2.28	1	1
Confidence	Sequence	Modifications	# Protein Groups	# Proteins	# PSMs	Master Protein Accessions	# Missed Cleavages	Theo. MH+ [Da]	Area: F1: Sample	XCorr A Sequest HT	Confidence A Sequest HT
High	LVLVTGAPIAPPVLR		1	1	1	W6UH87	0	1515.96	6.24147e+07	2.28	High
W6UGV8	Fatty acid-binding protein OS=Echinococcus granulosus GN=EGR_04946 PE=3 SV=1	7.84314	1	1	1	1	102	11.4	7.94	0.292	2.24	1	1
Confidence	Sequence	Modifications	# Protein Groups	# Proteins	# PSMs	Master Protein Accessions	# Missed Cleavages	Theo. MH+ [Da]	Area: F1: Sample	XCorr A Sequest HT	Confidence A Sequest HT
High	VDEVVCVR	1xCarbamidomethyl [C6]	1	1	1	W6UGV8	0	975.493	5.20888e+07	2.24	High
W6U1Q9	Ras-related protein RABA1b OS=Echinococcus granulosus GN=EGR_10162 PE=4 SV=1	4.0293	1	1	1	1	273	30.3	9.54	0.212	2.23	1	1
Confidence	Sequence	Modifications	# Protein Groups	# Proteins	# PSMs	Master Protein Accessions	# Missed Cleavages	Theo. MH+ [Da]	Area: F1: Sample	XCorr A Sequest HT	Confidence A Sequest HT
High	IVLLGESGVGK		1	1	1	W6U1Q9	0	1071.64	4.46256e+07	2.23	High
W6UYP7	Tetraspanin OS=Echinococcus granulosus GN=EGR_01395 PE=3 SV=1	4.58716	1	1	1	1	218	23.7	7.43	0.292	2.23	1	1
Confidence	Sequence	Modifications	# Protein Groups	# Proteins	# PSMs	Master Protein Accessions	# Missed Cleavages	Theo. MH+ [Da]	Area: F1: Sample	XCorr A Sequest HT	Confidence A Sequest HT
High	AVEDYEPTEK		1	1	1	W6UYP7	0	1180.54	2.06757e+08	2.23	High
W6UAU2	Phospholipase D2 OS=Echinococcus granulosus GN=EGR_06664 PE=4 SV=1	0.670691	1	1	1	1	1491	170.3	9.13	0.026	2.23	1	1
Confidence	Sequence	Modifications	# Protein Groups	# Proteins	# PSMs	Master Protein Accessions	# Missed Cleavages	Theo. MH+ [Da]	Area: F1: Sample	XCorr A Sequest HT	Confidence A Sequest HT
High	NTINQALYDR		1	1	1	W6UAU2	0	1207.61	1.6193e+07	2.23	High
W6UDI6	Tubulin alpha-1C chain OS=Echinococcus granulosus GN=EGR_08757 PE=3 SV=1	0.619408	1	1	1	1	1453	161.8	7.24	0.028	2.21	1	1
Confidence	Sequence	Modifications	# Protein Groups	# Proteins	# PSMs	Master Protein Accessions	# Missed Cleavages	Theo. MH+ [Da]	Area: F1: Sample	XCorr A Sequest HT	Confidence A Sequest HT
High	ELIDQVLDR		1	1	1	W6UDI6	0	1100.59	1.2351e+07	2.21	High
W6U778	Echinoderm microtubule-associated protein-like protein OS=Echinococcus granulosus GN=EGR_10924 PE=4 SV=1	2.79851	1	1	1	1	536	58	6.13	0.105	2.2	1	1
Confidence	Sequence	Modifications	# Protein Groups	# Proteins	# PSMs	Master Protein Accessions	# Missed Cleavages	Theo. MH+ [Da]	Area: F1: Sample	XCorr A Sequest HT	Confidence A Sequest HT
High	LLATADDFGQVNLFR		1	1	1	W6U778	0	1679.88	2.31106e+07	2.2	High
W6U9F5	Uncharacterized protein OS=Echinococcus granulosus GN=EGR_10026 PE=4 SV=1	3.20856	1	1	1	1	374	40.9	9.6	0.116	2.19	1	1
Confidence	Sequence	Modifications	# Protein Groups	# Proteins	# PSMs	Master Protein Accessions	# Missed Cleavages	Theo. MH+ [Da]	Area: F1: Sample	XCorr A Sequest HT	Confidence A Sequest HT
High	ELIELANLLEER		1	1	1	W6U9F5	0	1441.79	1.48456e+07	2.19	High
W6UBY3	Guanine nucleotide-binding protein G(O) subunit alpha OS=Echinococcus granulosus GN=EGR_07086 PE=4 SV=1	3.09859	1	1	1	1	355	40.7	5.8	0.105	2.18	1	1
Confidence	Sequence	Modifications	# Protein Groups	# Proteins	# PSMs	Master Protein Accessions	# Missed Cleavages	Theo. MH+ [Da]	Area: F1: Sample	XCorr A Sequest HT	Confidence A Sequest HT
High	LLLLGAGESGK		1	2	1	W6UBY3	0	1057.63	29661089	2.18	High
U6JBX5	Transketolase OS=Echinococcus granulosus GN=EGR_09975 PE=4 SV=1	1.76	1	1	1	1	625	67.7	6.8	0.064	2.17	1	1
Confidence	Sequence	Modifications	# Protein Groups	# Proteins	# PSMs	Master Protein Accessions	# Missed Cleavages	Theo. MH+ [Da]	Area: F1: Sample	XCorr A Sequest HT	Confidence A Sequest HT
High	INAAAICEEAR	1xCarbamidomethyl [C7]	1	1	1	U6JBX5	0	1217.59	1.83552e+07	2.17	High
W6UUU7	DnaJ subfamily C member protein OS=Echinococcus granulosus GN=EGR_00970 PE=4 SV=1	5.07614	1	1	1	1	197	21.7	5.01	0.233	2.17	1	1
Confidence	Sequence	Modifications	# Protein Groups	# Proteins	# PSMs	Master Protein Accessions	# Missed Cleavages	Theo. MH+ [Da]	Area: F1: Sample	XCorr A Sequest HT	Confidence A Sequest HT
High	ANVILSDETK		1	1	1	W6UUU7	0	1089.58	2.3407e+07	2.17	High
U6J7Y0	Eukaryotic translation initiation factor 2 OS=Echinococcus granulosus GN=EGR_02841 PE=4 SV=1	3.21716	1	1	1	1	373	42.2	4.82	0.105	2.17	1	1
Confidence	Sequence	Modifications	# Protein Groups	# Proteins	# PSMs	Master Protein Accessions	# Missed Cleavages	Theo. MH+ [Da]	Area: F1: Sample	XCorr A Sequest HT	Confidence A Sequest HT
High	VVSDTEEADFQR		1	1	1	U6J7Y0	0	1395.64	2.16014e+07	2.17	High
W6U675	Coiled-coil and C2 domain-containing protein 1-like protein OS=Echinococcus granulosus GN=EGR_08461 PE=4 SV=1	1.1465	1	1	1	1	785	85.4	7.12	0.058	2.14	1	1
Confidence	Sequence	Modifications	# Protein Groups	# Proteins	# PSMs	Master Protein Accessions	# Missed Cleavages	Theo. MH+ [Da]	Area: F1: Sample	XCorr A Sequest HT	Confidence A Sequest HT
High	AAGGLLELR		1	1	1	W6U675	0	899.531	8.03287e+06	2.14	High
U6J1J8	Dynein light chain 1, cytoplasmic OS=Echinococcus granulosus GN=EGR_00994 PE=4 SV=1	9.09091	1	1	1	1	99	11.6	8.47	0.334	2.12	1	1
Confidence	Sequence	Modifications	# Protein Groups	# Proteins	# PSMs	Master Protein Accessions	# Missed Cleavages	Theo. MH+ [Da]	Area: F1: Sample	XCorr A Sequest HT	Confidence A Sequest HT
High	TADVDDYKR		1	1	1	U6J1J8	1	1082.51	1.46197e+07	2.12	High
W6UHB1	Dynein light chain 1, cytoplasmic OS=Echinococcus granulosus GN=EGR_04637 PE=4 SV=1	8.82353	1	1	1	1	102	11.8	7.83	0.468	2.11	1	1
Confidence	Sequence	Modifications	# Protein Groups	# Proteins	# PSMs	Master Protein Accessions	# Missed Cleavages	Theo. MH+ [Da]	Area: F1: Sample	XCorr A Sequest HT	Confidence A Sequest HT
High	FGSEIAYVK		1	1	1	W6UHB1	0	1013.53	3.83623e+07	2.11	High
W6ULA5	Tetraspanin-7 OS=Echinococcus granulosus GN=EGR_06311 PE=3 SV=1	5.2	1	1	1	1	250	27.2	7.3	0.194	2.1	1	1
Confidence	Sequence	Modifications	# Protein Groups	# Proteins	# PSMs	Master Protein Accessions	# Missed Cleavages	Theo. MH+ [Da]	Area: F1: Sample	XCorr A Sequest HT	Confidence A Sequest HT
High	VFDQFNIGEEDLR		1	1	1	W6ULA5	0	1581.75	6.56335e+07	2.1	High
U6J1L9	Actin protein 2 B OS=Echinococcus granulosus GN=EGR_00127 PE=3 SV=1	3.53535	1	1	1	1	396	44.2	6.55	0.116	2.08	1	1
Confidence	Sequence	Modifications	# Protein Groups	# Proteins	# PSMs	Master Protein Accessions	# Missed Cleavages	Theo. MH+ [Da]	Area: F1: Sample	XCorr A Sequest HT	Confidence A Sequest HT
High	GYAFNQTADFETIR		1	1	1	U6J1L9	0	1632.77	2.53159e+07	2.08	High
W6UBF1	Carbonic anhydrase OS=Echinococcus granulosus GN=EGR_07248 PE=4 SV=1	4.94297	1	1	1	1	263	29.4	7.02	0.166	2.07	1	1
Confidence	Sequence	Modifications	# Protein Groups	# Proteins	# PSMs	Master Protein Accessions	# Missed Cleavages	Theo. MH+ [Da]	Area: F1: Sample	XCorr A Sequest HT	Confidence A Sequest HT
High	SSNATTIEGGPLK		1	1	1	W6UBF1	0	1274.66	2.92188e+07	2.07	High
W6VAU4	Amino acid transporter OS=Echinococcus granulosus GN=EGR_01027 PE=3 SV=1	2.04918	1	1	1	1	488	52.6	5.07	0.155	2.07	1	1
Confidence	Sequence	Modifications	# Protein Groups	# Proteins	# PSMs	Master Protein Accessions	# Missed Cleavages	Theo. MH+ [Da]	Area: F1: Sample	XCorr A Sequest HT	Confidence A Sequest HT
High	FVIPLSTALK		1	1	1	W6VAU4	0	1088.67	7.42147e+07	2.07	High
W6V3D8	Thioredoxin OS=Echinococcus granulosus GN=EGR_04568 PE=3 SV=1	9.34579	1	1	1	1	107	11.6	4.92	0.292	2.05	1	1
Confidence	Sequence	Modifications	# Protein Groups	# Proteins	# PSMs	Master Protein Accessions	# Missed Cleavages	Theo. MH+ [Da]	Area: F1: Sample	XCorr A Sequest HT	Confidence A Sequest HT
High	VVGANEAGIR		1	1	1	W6V3D8	0	985.543	2.27846e+07	2.05	High
W6UDM7	Uncharacterized protein OS=Echinococcus granulosus GN=EGR_05996 PE=4 SV=1	3.10078	1	1	1	1	387	43.2	10.42	0.105	2.05	1	1
Confidence	Sequence	Modifications	# Protein Groups	# Proteins	# PSMs	Master Protein Accessions	# Missed Cleavages	Theo. MH+ [Da]	Area: F1: Sample	XCorr A Sequest HT	Confidence A Sequest HT
High	VVAFAYPGPDEK		1	1	1	W6UDM7	0	1292.65	2.30586e+07	2.05	High
W6URG8	Cdc42-interacting protein OS=Echinococcus granulosus GN=EGR_04168 PE=4 SV=1	1.77305	1	1	1	1	564	63.1	6.62	0.072	2.04	1	1
Confidence	Sequence	Modifications	# Protein Groups	# Proteins	# PSMs	Master Protein Accessions	# Missed Cleavages	Theo. MH+ [Da]	Area: F1: Sample	XCorr A Sequest HT	Confidence A Sequest HT
High	ENPNITPEER		1	1	1	W6URG8	0	1198.57	3.41659e+07	2.04	High
W6U2H1	Antigen protein OS=Echinococcus granulosus GN=EGR_10391 PE=4 SV=1	6.79012	1	1	1	1	162	17.6	9.76	0.292	2.04	1	1
Confidence	Sequence	Modifications	# Protein Groups	# Proteins	# PSMs	Master Protein Accessions	# Missed Cleavages	Theo. MH+ [Da]	Area: F1: Sample	XCorr A Sequest HT	Confidence A Sequest HT
High	AVNPSDPLAYK		1	1	1	W6U2H1	0	1174.61	9.56679e+07	2.04	High
W6U8K9	cGMP-dependent protein kinase, isozyme OS=Echinococcus granulosus GN=EGR_08399 PE=4 SV=1	1.22768	1	1	1	1	896	99.3	7.18	0.045	2.03	1	1
Confidence	Sequence	Modifications	# Protein Groups	# Proteins	# PSMs	Master Protein Accessions	# Missed Cleavages	Theo. MH+ [Da]	Area: F1: Sample	XCorr A Sequest HT	Confidence A Sequest HT
High	VAVIGQGGFGR		1	1	1	W6U8K9	0	1060.59	2.13078e+07	2.03	High
W6V0F1	Uncharacterized protein OS=Echinococcus granulosus GN=EGR_00896 PE=4 SV=1	8.49057	1	1	1	1	106	11.9	7.85	0.468	2.03	1	1
Confidence	Sequence	Modifications	# Protein Groups	# Proteins	# PSMs	Master Protein Accessions	# Missed Cleavages	Theo. MH+ [Da]	Area: F1: Sample	XCorr A Sequest HT	Confidence A Sequest HT
High	ADSQNVQIR		1	1	1	W6V0F1	0	1030.53	8.54717e+06	2.03	High
U6JN29	Ubiquitin conjugating enzyme E2 N OS=Echinococcus granulosus GN=EGR_05250 PE=3 SV=1	5.59006	1	1	1	1	161	18.3	7.34	0.179	2	1	1
Confidence	Sequence	Modifications	# Protein Groups	# Proteins	# PSMs	Master Protein Accessions	# Missed Cleavages	Theo. MH+ [Da]	Area: F1: Sample	XCorr A Sequest HT	Confidence A Sequest HT
High	IAIDDSNAR		1	1	1	U6JN29	0	974.49	1.53224e+07	2	High
W6UKJ7	Amino acid transporter OS=Echinococcus granulosus GN=EGR_11133 PE=3 SV=1	4.03226	1	1	1	1	248	27.1	7.28	0.212	2	1	1
Confidence	Sequence	Modifications	# Protein Groups	# Proteins	# PSMs	Master Protein Accessions	# Missed Cleavages	Theo. MH+ [Da]	Area: F1: Sample	XCorr A Sequest HT	Confidence A Sequest HT
High	FVLPFAGTMK		1	1	1	W6UKJ7	0	1110.6	8.17491e+07	2	High
U6IUI1	cAMP dependent protein kinase regulatory OS=Echinococcus granulosus GN=EGR_00342 PE=4 SV=1	2.99728	1	1	1	1	367	41.7	5.29	0.096	2	1	1
Confidence	Sequence	Modifications	# Protein Groups	# Proteins	# PSMs	Master Protein Accessions	# Missed Cleavages	Theo. MH+ [Da]	Area: F1: Sample	XCorr A Sequest HT	Confidence A Sequest HT
High	LALLDVGSFER		1	1	1	U6IUI1	0	1219.67	2.79431e+07	2	High
W6US13	Vacuolar protein sorting-associated protein 4A OS=Echinococcus granulosus GN=EGR_01166 PE=3 SV=1	1.15063	1	1	1	1	956	108.5	7.81	0.037	1.98	1	1
Confidence	Sequence	Modifications	# Protein Groups	# Proteins	# PSMs	Master Protein Accessions	# Missed Cleavages	Theo. MH+ [Da]	Area: F1: Sample	XCorr A Sequest HT	Confidence A Sequest HT
High	IYIPLPEAPAR		1	1	1	W6US13	0	1239.71	7.76872e+07	1.98	High
U6JF49	Dynein light chain 1, cytoplasmic OS=Echinococcus granulosus GN=EGR_05430 PE=4 SV=1	10.6796	1	1	1	1	103	12.3	9.83	0.585	1.98	1	1
Confidence	Sequence	Modifications	# Protein Groups	# Proteins	# PSMs	Master Protein Accessions	# Missed Cleavages	Theo. MH+ [Da]	Area: F1: Sample	XCorr A Sequest HT	Confidence A Sequest HT
High	EYYGSFAYVPR		1	1	1	U6JF49	0	1351.63	6.11818e+07	1.98	High
U6IX51	Proteasome endopeptidase complex OS=Echinococcus granulosus GN=EGR_06724 PE=3 SV=1	4.04858	1	1	1	1	247	27.6	6.57	0.166	1.98	1	1
Confidence	Sequence	Modifications	# Protein Groups	# Proteins	# PSMs	Master Protein Accessions	# Missed Cleavages	Theo. MH+ [Da]	Area: F1: Sample	XCorr A Sequest HT	Confidence A Sequest HT
High	ALTLEEIDSR		1	1	1	U6IX51	0	1146.6	1.3681e+07	1.98	High
W6UYE1	Amino acid transporter OS=Echinococcus granulosus GN=EGR_01270 PE=3 SV=1	5.92105	1	1	1	1	152	16.6	5.22	0.259	1.96	1	1
Confidence	Sequence	Modifications	# Protein Groups	# Proteins	# PSMs	Master Protein Accessions	# Missed Cleavages	Theo. MH+ [Da]	Area: F1: Sample	XCorr A Sequest HT	Confidence A Sequest HT
High	FLQCLINNR	1xCarbamidomethyl [C4]	1	1	1	W6UYE1	0	1177.61	4.99014e+07	1.96	High
W6UA62	Gamma-soluble NSF attachment protein OS=Echinococcus granulosus GN=EGR_06815 PE=4 SV=1	4.27632	1	1	1	1	304	33.9	5.4	0.096	1.95	1	1
Confidence	Sequence	Modifications	# Protein Groups	# Proteins	# PSMs	Master Protein Accessions	# Missed Cleavages	Theo. MH+ [Da]	Area: F1: Sample	XCorr A Sequest HT	Confidence A Sequest HT
High	SPDIDSALEYYGR		1	1	1	W6UA62	0	1485.69	2.86453e+07	1.95	High
W6U9J7	Tctex1 domain-containing protein OS=Echinococcus granulosus GN=EGR_07068 PE=4 SV=1	1.98675	1	1	1	1	453	49.9	6.92	0.105	1.94	1	1
Confidence	Sequence	Modifications	# Protein Groups	# Proteins	# PSMs	Master Protein Accessions	# Missed Cleavages	Theo. MH+ [Da]	Area: F1: Sample	XCorr A Sequest HT	Confidence A Sequest HT
High	TSADVYANR		1	1	1	W6U9J7	0	996.475	9.1293e+06	1.94	High
W6UBG9	Glutathione S-transferase OS=Echinococcus granulosus GN=EGR_07273 PE=3 SV=1	4.19162	1	1	1	1	334	38.1	7.94	0.096	1.94	1	1
Confidence	Sequence	Modifications	# Protein Groups	# Proteins	# PSMs	Master Protein Accessions	# Missed Cleavages	Theo. MH+ [Da]	Area: F1: Sample	XCorr A Sequest HT	Confidence A Sequest HT
High	LTQSGAILEYIADR		1	2	1	W6UBG9	0	1549.82		1.94	High
U6J7X5	Expressed conserved protein OS=Echinococcus granulosus GN=EGR_01858 PE=4 SV=1	4.14938	1	1	1	1	241	26.3	7.31	0.334	1.93	1	1
Confidence	Sequence	Modifications	# Protein Groups	# Proteins	# PSMs	Master Protein Accessions	# Missed Cleavages	Theo. MH+ [Da]	Area: F1: Sample	XCorr A Sequest HT	Confidence A Sequest HT
High	INSSAFSSSR		1	1	1	U6J7X5	0	1055.51	1.33036e+07	1.93	High
W6U899	Aspartate aminotransferase OS=Echinococcus granulosus GN=EGR_07719 PE=4 SV=1	1.84758	1	1	1	1	433	48.7	8.65	0.086	1.92	1	1
Confidence	Sequence	Modifications	# Protein Groups	# Proteins	# PSMs	Master Protein Accessions	# Missed Cleavages	Theo. MH+ [Da]	Area: F1: Sample	XCorr A Sequest HT	Confidence A Sequest HT
High	IGAAFLGR		1	1	1	W6U899	0	804.473	3.08669e+06	1.92	High
W6UJV1	Proteasome endopeptidase complex OS=Echinococcus granulosus GN=EGR_03819 PE=3 SV=1	2.02952	1	1	1	1	542	61.8	5.94	0.066	1.92	1	1
Confidence	Sequence	Modifications	# Protein Groups	# Proteins	# PSMs	Master Protein Accessions	# Missed Cleavages	Theo. MH+ [Da]	Area: F1: Sample	XCorr A Sequest HT	Confidence A Sequest HT
High	WAYNEPLPVSR		1	1	1	W6UJV1	0	1331.67	1.91813e+07	1.92	High
W6UMH8	Actin-related protein 2/3 complex subunit 3 OS=Echinococcus granulosus GN=EGR_02541 PE=4 SV=1	0.862895	1	1	1	1	1043	115	9.31	0.037	1.92	1	1
Confidence	Sequence	Modifications	# Protein Groups	# Proteins	# PSMs	Master Protein Accessions	# Missed Cleavages	Theo. MH+ [Da]	Area: F1: Sample	XCorr A Sequest HT	Confidence A Sequest HT
High	ELTTLALAR		1	1	1	W6UMH8	0	987.583	3.22532e+06	1.92	High
W6UY26	Alpha-actinin, sarcomeric OS=Echinococcus granulosus GN=EGR_01584 PE=4 SV=1	1.10742	1	1	1	1	903	103.8	5.52	0.037	1.92	1	1
Confidence	Sequence	Modifications	# Protein Groups	# Proteins	# PSMs	Master Protein Accessions	# Missed Cleavages	Theo. MH+ [Da]	Area: F1: Sample	XCorr A Sequest HT	Confidence A Sequest HT
High	NEIENQILTR		1	1	1	W6UY26	0	1229.65	1.78534e+07	1.92	High
U6J8B6	Inorganic pyrophosphatase OS=Echinococcus granulosus GN=EGR_01176 PE=4 SV=1	4.42177	1	1	1	1	294	33.7	6.09	0.129	1.91	1	1
Confidence	Sequence	Modifications	# Protein Groups	# Proteins	# PSMs	Master Protein Accessions	# Missed Cleavages	Theo. MH+ [Da]	Area: F1: Sample	XCorr A Sequest HT	Confidence A Sequest HT
High	VIAINVEDPLAEK		1	1	1	U6J8B6	0	1410.78	6.35517e+07	1.91	High
U6J8Y9	Ankyrin repeat containing protein OS=Echinococcus granulosus GN=EGR_04377 PE=4 SV=1	2.95567	1	1	1	1	406	47.2	8.82	0.086	1.91	1	1
Confidence	Sequence	Modifications	# Protein Groups	# Proteins	# PSMs	Master Protein Accessions	# Missed Cleavages	Theo. MH+ [Da]	Area: F1: Sample	XCorr A Sequest HT	Confidence A Sequest HT
High	IDVPVSPGITGR		1	1	1	U6J8Y9	0	1210.68	1.88854e+07	1.91	High
