# Supplementary material for: Extracellular vesicles from Echinococcus granulosus larval stage: Isolation, characterization and uptake by dendritic cells
Source: PLoS Negl Trop Dis. 2019 Jan 7;13(1):e0007032. doi: 10.1371/journal.pntd.0007032 (PMC6344059; doi:10.1371/journal.pntd.0007032)
Supplement: S2 File — (XLSX) [file pntd.0007032.s005.xlsx]

## Sheet: Proteins
S5 File. Complete proteomic data set from extracellular vesicles from loperamide-treated protoscoleces of Echinococcus granulosus
Accession	Description	Coverage	# Peptides	# PSMs	# Unique Peptides	# Protein Groups	# AAs	MW [kDa]	calc. pI	emPAI	Score A Sequest HT	# Peptides A Sequest HT	# PSMs A Sequest HT
U6JIC8	Heat shock 70 kDa protein 4 OS=Echinococcus granulosus GN=EGR_08863 PE=3 SV=1	52.9954	34	73	34	1	651	71	5.86	12.335	205.26	34	73
Confidence	Sequence	Modifications	# Protein Groups	# Proteins	# PSMs	Master Protein Accessions	# Missed Cleavages	Theo. MH+ [Da]	Area: F2: Sample	XCorr A Sequest HT	Confidence A Sequest HT
High	SINPDEAVAYGAAVQAAILTGDK		1	2	2	U6JIC8	0	2274.16	7.36827e+08	4.29	High
High	LLNEPTAAAIAYGLDKK		1	4	16	U6JIC8	1	1787.99	1.47847e+09	4.2	High
High	GPAVGIDLGTTFSCVGVFQHGK	1xCarbamidomethyl [C14]	1	1	1	U6JIC8	0	2247.12	2.94636e+08	4.05	High
High	NQVAMNPSNTVFDAKR		1	1	1	U6JIC8	1	1791.88		3.9	High
High	STAGDTHLGGEDFDSR		1	2	2	U6JIC8	0	1664.71	2.28018e+09	3.71	High
High	QTQTFTTYSDNQPGVLIQVYEGER		1	2	1	U6JIC8	0	2774.33	4.3888e+08	3.69	High
High	LDKGAVHDIVLVGGSTR		1	1	2	U6JIC8	1	1736.97	2.42018e+08	3.6	High
High	VSDAVVTVPAYFNDSQR		1	1	4	U6JIC8	0	1867.92	1.52075e+09	3.59	High
High	GAVHDIVLVGGSTR		1	1	4	U6JIC8	0	1380.76	8.2139e+08	3.29	High
High	ARFEELCSDLFR	1xCarbamidomethyl [C7]	1	2	3	U6JIC8	1	1542.74	7.90836e+08	3.21	High
High	NQVAMNPSNTVFDAK	1xOxidation [M5]	1	1	1	U6JIC8	0	1651.77	4.2772e+08	3.04	High
High	LVSHFVEEFK		1	1	2	U6JIC8	0	1234.65	3.01913e+08	3	High
High	QFSAEEISSMVLSK		1	1	2	U6JIC8	0	1555.77	4.9138e+08	2.95	High
High	DAGAISGLNVLR		1	1	2	U6JIC8	0	1185.66	2.57243e+09	2.94	High
High	WLDGNQQADKEEYEHR		1	1	2	U6JIC8	1	2017.9	876719624	2.93	High
High	IINEPTAAALAYGIDK		1	5	9	U6JIC8	0	1659.9	9.81589e+08	2.86	High
High	TTPSYVAFTDTER		1	1	2	U6JIC8	0	1487.7	2886742923	2.82	High
High	NGLESYAFTMK		1	1	1	U6JIC8	0	1260.59	1.79997e+08	2.72	High
High	ELESVCNPIITK	1xCarbamidomethyl [C6]	1	1	1	U6JIC8	0	1402.72	3.57528e+08	2.68	High
High	MKETAEAYLGK	1xOxidation [M1]	1	3	1	U6JIC8	1	1256.62	8.50527e+07	2.63	High
High	FEELCSDLFR	1xCarbamidomethyl [C5]	1	2	1	U6JIC8	0	1315.6	6.07826e+08	2.62	High
High	VEIIANDQGNR		1	7	2	U6JIC8	0	1228.63	1.79162e+09	2.51	High
High	LVSHFVEEFKR		1	1	2	U6JIC8	1	1390.75	1.01592e+09	2.47	High
High	STVEDEKVKDK		1	1	2	U6JIC8	2	1277.66	3.47473e+08	2.44	High
High	RNTTIPTK		1	2	1	U6JIC8	1	930.537	9.08059e+07	2.44	High
High	NQVAMNPSNTVFDAK		1	1	2	U6JIC8	0	1635.78	5.47227e+08	2.38	High
High	FELSGIPPAPR		1	3	9	U6JIC8	0	1183.65	4.23898e+08	2.37	High
High	NQVAMNPSNTVFDAKR	1xOxidation [M5]	1	1	1	U6JIC8	1	1807.88	1.79648e+08	2.32	High
High	GKDLTSNK		1	1	1	U6JIC8	1	862.463	9.29487e+07	2.31	High
High	LLQDFFNGR		1	2	1	U6JIC8	0	1109.57	1.02107e+09	2.25	High
High	FDDKAVQDDMK		1	1	1	U6JIC8	1	1311.59	1.3305e+07	2.14	High
High	ITITNDK		1	2	1	U6JIC8	0	804.446	1.26602e+08	2.07	High
High	QKELESVCNPIITK	1xCarbamidomethyl [C8]	1	1	1	U6JIC8	1	1658.88	5.00125e+07	2.01	High
High	ETAEAYLGK		1	3	1	U6JIC8	0	981.489	1.47442e+08	1.98	High
High	ETAEAYLGKK		1	2	1	U6JIC8	1	1109.58	83973931	1.95	High
High	ITITNDKGR		1	2	1	U6JIC8	1	1017.57	7.96959e+07	1.91	High
U6J063	Calpain A OS=Echinococcus granulosus GN=EGR_00412 PE=3 SV=1	50.4866	33	56	33	1	822	92	5.31	5.607	174.22	33	56
Confidence	Sequence	Modifications	# Protein Groups	# Proteins	# PSMs	Master Protein Accessions	# Missed Cleavages	Theo. MH+ [Da]	Area: F2: Sample	XCorr A Sequest HT	Confidence A Sequest HT
High	GTGQLFEDPDFPADGSSLFYSMSAPR		1	1	4	U6J063	0	2792.25	911887666	5.7	High
High	GGSTIEALEDFTGGLAEYYDLR		1	1	3	U6J063	0	2377.12	1.3456e+09	5.52	High
High	NALNCAGYHIDNATLTSVVLR	1xCarbamidomethyl [C5]	1	1	2	U6J063	0	2302.16	738149249	5.14	High
High	VCGPDGEITADELIDILNVAFTK	1xCarbamidomethyl [C2]	1	1	1	U6J063	0	2490.24	2.97594e+08	5.03	High
High	VQVEDADDDDDENLGTLIVGLMQK		1	1	2	U6J063	0	2632.23	9.85079e+08	4.65	High
High	YRLPPGTYVIVPSTFAK		1	1	4	U6J063	1	1909.06	3.6544e+08	4.43	High
High	AGLEAGDHDFTFDGFSIEACR	1xCarbamidomethyl [C20]	1	1	1	U6J063	0	2315	624449676	4.24	High
High	IAQVNSSSGPVQLLR		1	1	1	U6J063	0	1568.88	2029318918	4.09	High
High	NRVDVDLDSGASR		1	1	2	U6J063	1	1403.69	1.90845e+08	3.93	High
High	FGEWVEVVVDDRLPTR		1	1	1	U6J063	1	1916.99	2.79483e+08	3.84	High
High	GTGQLFEDPDFPADGSSLFYSMSAPR	1xOxidation [M22]	1	1	2	U6J063	0	2808.25	3.04865e+08	3.41	High
High	FDADNSGTMSTFELR		1	1	1	U6J063	0	1690.74	2.16623e+08	3.4	High
High	NFLDTFWTNPQYR		1	1	3	U6J063	0	1701.8	1.25524e+09	3.19	High
High	LPPGTYVIVPSTFAK		1	1	5	U6J063	0	1589.89	1.00626e+09	3.15	High
High	SYAHQTLMACSISPDPNIMEAEQPNGLIR	1xCarbamidomethyl [C10]	1	1	1	U6J063	0	3243.52	120028412	3.15	High
High	FGEWVEVVVDDR		1	1	1	U6J063	0	1449.7	1.07253e+08	3.11	High
High	KFDADNSGTMSTFELR		1	1	1	U6J063	1	1818.83	5.62576e+07	3.03	High
High	FNDYVICCAR	2xCarbamidomethyl [C7; C8]	1	1	1	U6J063	0	1317.57	5.82735e+08	2.93	High
High	HPVPSSTGGQITAK		1	1	1	U6J063	0	1379.73	5.28241e+07	2.72	High
High	RHPVPSSTGGQITAK		1	1	1	U6J063	1	1535.83	72398280	2.65	High
High	APAPAPVPVTVR		1	1	2	U6J063	0	1174.69	936078496	2.64	High
High	EPHEGPLDMNFFK		1	1	1	U6J063	0	1560.72	511355194	2.6	High
High	SLISMLDVDR		1	1	1	U6J063	0	1148.6	5.25497e+08	2.56	High
High	VDVDLDSGASR		1	1	1	U6J063	0	1133.54	9.26615e+07	2.53	High
High	LEMCALGPQSLSMDDSR	1xCarbamidomethyl [C4]	1	1	1	U6J063	0	1909.85	1.15214e+08	2.42	High
High	RPQEICSNPK	1xCarbamidomethyl [C6]	1	1	2	U6J063	0	1228.61	7.74003e+08	2.4	High
High	SPAFINTR		1	1	2	U6J063	0	905.484	2.48849e+09	2.32	High
High	SGSLDFEEFK		1	1	1	U6J063	0	1158.53	1.46565e+09	2.27	High
High	GFSLLCCGLGQK	2xCarbamidomethyl [C6; C7]	1	1	1	U6J063	0	1339.65	1.02495e+08	2.2	High
High	GHAYSITK		1	1	1	U6J063	0	876.457	1.38371e+09	2.18	High
High	KFDADNSGTMSTFELR	1xOxidation [M10]	1	1	1	U6J063	1	1834.83	33187166	2.16	High
High	SVITGFESR		1	1	1	U6J063	0	995.516	3.48533e+08	2.13	High
High	LFGSYESLR		1	1	1	U6J063	0	1071.55	2.09579e+09	2.08	High
High	WSDSSPEWR		1	1	1	U6J063	0	1149.5	1.54447e+09	2.08	High
High	TAFETMR		1	1	1	U6J063	0	855.403	2.03888e+08	1.9	High
W6U780	Uncharacterized protein OS=Echinococcus granulosus GN=EGR_08893 PE=4 SV=1	21.9823	21	48	21	1	1019	113.3	6.51	2.511	131.6	21	48
Confidence	Sequence	Modifications	# Protein Groups	# Proteins	# PSMs	Master Protein Accessions	# Missed Cleavages	Theo. MH+ [Da]	Area: F2: Sample	XCorr A Sequest HT	Confidence A Sequest HT
High	SQLDGALNEVKPHIEDVAK		1	1	4	W6U780	0	2063.08	2140859952	4.63	High
High	TQLQGEPVAQELEEAIK		1	1	5	W6U780	0	1882.98	2.59833e+09	4.57	High
High	WPAIQQQNELLDVAPPK		1	1	3	W6U780	0	1947.03	1.81001e+09	4.15	High
High	FTGVNMAELEQLLVK		1	1	2	W6U780	0	1691.9	1.5654e+09	3.95	High
High	ITDLINQMATTISGQIPPDLLQK		1	1	1	W6U780	0	2510.35	2.76935e+08	3.35	High
High	FTGVNMAELEQLLVK	1xOxidation [M6]	1	1	2	W6U780	0	1707.9	176081388	3.05	High
High	IMEKVEEIAER		1	1	1	W6U780	1	1346.7	2.10302e+08	2.9	High
High	VKTQLQGEPVAQELEEAIK		1	1	1	W6U780	1	2110.14	1.49651e+08	2.89	High
High	TFLQYYNAENAVK		1	1	2	W6U780	0	1560.77	1774921199	2.86	High
High	APSELAEVFR		1	1	3	W6U780	0	1118.58	3.95899e+09	2.81	High
High	QTTYEFGMNQDR		1	2	2	W6U780	0	1489.64	7.50932e+08	2.81	High
High	QYIDDSQTTIK		1	1	2	W6U780	0	1311.64	669215620	2.52	High
High	TFPESIGGGDK		1	2	8	W6U780	0	1107.53	2.01145e+08	2.32	High
High	IMEKVEEIAER	1xOxidation [M2]	1	1	2	W6U780	1	1362.69	2.90684e+08	2.3	High
High	RLFSPTGK		1	1	1	W6U780	1	905.52	4.93457e+08	2.27	High
High	QFDNGYDGYAFYR		1	1	1	W6U780	0	1615.68	1.45531e+08	2.23	High
High	VEEIAER		1	1	1	W6U780	0	845.436	5.25922e+08	2.22	High
High	APSELAEVFRDK		1	1	1	W6U780	1	1361.71	22141039	2.18	High
High	LQSVTGIDK		1	1	1	W6U780	0	960.536	6.32753e+08	2.1	High
High	QGPSYNR		1	1	1	W6U780	0	821.39	8.93965e+07	2.04	High
High	EAQENPNR		1	2	1	W6U780	0	957.438	2.5819e+07	2	High
High	LLPSLGIDK		1	1	1	W6U780	0	955.582	1.26071e+09	2	High
High	QTTYEFGMNQDR	1xOxidation [M8]	1	2	1	W6U780	0	1505.63	5.24879e+08	2	High
High	QEVDKLK		1	1	1	W6U780	1	859.488	3.94914e+07	1.92	High
W6UFB0	Uncharacterized protein OS=Echinococcus granulosus GN=EGR_05598 PE=4 SV=1	18.2789	22	38	22	1	1685	184.5	5.47	1.094	116.62	22	38
Confidence	Sequence	Modifications	# Protein Groups	# Proteins	# PSMs	Master Protein Accessions	# Missed Cleavages	Theo. MH+ [Da]	Area: F2: Sample	XCorr A Sequest HT	Confidence A Sequest HT
High	TQLNLAQILDQIEPFWNDAQSQSEK		1	1	2	W6UFB0	0	2916.44	3.67752e+08	5.54	High
High	ESSEHVVGLLSAVGYQSLISVSK		1	1	1	W6UFB0	0	2389.26	3.89278e+08	5.37	High
High	SLIGDAVGGTADFLNTSPPR		1	1	6	W6UFB0	0	1988.01	1.98479e+09	5.29	High
High	VLNEFIQQTDDKIYAEVLDTIER		1	1	1	W6UFB0	1	2752.4	3.5257e+08	4.31	High
High	NMLLFKPVPLPILQAMPESLGGGQAGVDSAHANPNR	1xOxidation [M16]	1	1	1	W6UFB0	0	3755.94	5.38215e+07	4.21	High
High	LVNRPEVIQGIQQGR		1	1	3	W6UFB0	0	1706.97	2.53643e+09	4.09	High
High	DRLFADPNTVSIGSTNSK		1	1	1	W6UFB0	1	1921.96	1.12484e+08	3.79	High
High	LFADPNTVSIGSTNSK		1	1	1	W6UFB0	0	1650.83	969311901	3.51	High
High	SDFVVNSLVAEQWK		1	1	3	W6UFB0	0	1621.82	949894535	3.38	High
High	IVATPLGQDPQFSLISK		1	1	3	W6UFB0	0	1814.01	2.08484e+09	3.36	High
High	TENGGLLNVLFR		1	1	2	W6UFB0	0	1332.73	3.41429e+08	3	High
High	ATISHASSFVSNGIANGR		1	1	2	W6UFB0	0	1788.9	3.05658e+08	2.99	High
High	SLQTLNAQKPNILGPLHEAINSLK		1	1	1	W6UFB0	0	2599.46	36663086	2.76	High
High	VLNEFIQQTDDK		1	1	1	W6UFB0	0	1449.72	1.59438e+08	2.63	High
High	IYAEVLDTIER		1	1	1	W6UFB0	0	1321.7	5.08086e+07	2.32	High
High	VSYAEAFGK		1	1	2	W6UFB0	0	971.483	2.07746e+09	2.29	High
High	EVGVQYDR		1	1	1	W6UFB0	0	965.469	1.63673e+09	2.16	High
High	VSNCNAWEECQK	2xCarbamidomethyl [C4; C10]	1	1	1	W6UFB0	0	1524.62	1.97577e+08	2.15	High
High	LDEPVVGYFK		1	1	2	W6UFB0	0	1166.61	2990938902	2.13	High
High	ELNDMIR		1	1	1	W6UFB0	0	890.44	3.09332e+08	2.03	High
High	NILLALTR		1	1	1	W6UFB0	0	913.583	629709512	2.01	High
High	AIETMVGIK		1	1	1	W6UFB0	0	961.539	6.42858e+08	1.99	High
W6ULE5	Uncharacterized protein OS=Echinococcus granulosus GN=EGR_03176 PE=4 SV=1	53.4454	25	37	25	1	595	66.7	8.76	4.712	116.39	25	37
Confidence	Sequence	Modifications	# Protein Groups	# Proteins	# PSMs	Master Protein Accessions	# Missed Cleavages	Theo. MH+ [Da]	Area: F2: Sample	XCorr A Sequest HT	Confidence A Sequest HT
High	ASVEAIVQSAKPESTAIGQSTAPIGLPIQK		1	1	1	W6ULE5	0	2991.64	3.22071e+08	6.08	High
High	GRPGAAESDETADYTTDEAEPYPVYSTFRPEVNSDMDK		1	1	1	W6ULE5	0	4210.83	5.83689e+08	5.73	High
High	YFTKEEGFDYALGYTESDTGYDKPSK		1	1	2	W6ULE5	1	3011.35	1.21588e+09	5.52	High
High	EEGFDYALGYTESDTGYDKPSK		1	1	2	W6ULE5	0	2472.07	1.00518e+09	4.47	High
High	GPVILVDQYADNASK		1	1	1	W6ULE5	0	1589.82	542317054	3.87	High
High	VFFDLKEPATVESIGIDINK		1	1	2	W6ULE5	1	2235.19	2.75218e+08	3.81	High
High	RLPNDFALIETIAK		1	1	3	W6ULE5	1	1600.91	5.7251e+08	3.8	High
High	GPSVISNYSAEAVVR		1	1	1	W6ULE5	0	1548.8	6.43812e+08	3.63	High
High	NVGYRDENKNYEILVNNK		1	1	1	W6ULE5	2	2182.09	3.23686e+08	3.6	High
High	QLPLVLPDTGSQPTDPSAAR		1	1	2	W6ULE5	0	2063.08	585117326	3.42	High
High	IYVPENQVPTFTYTSLK		1	1	2	W6ULE5	0	2000.04	9.01541e+08	3.35	High
High	TYVADLGSASVSSSK		1	1	2	W6ULE5	0	1471.73	1.7352e+09	2.87	High
High	DENKNYEILVNNK		1	1	1	W6ULE5	1	1592.79	1.39586e+08	2.83	High
High	CPAINLNER	1xCarbamidomethyl [C1]	1	1	2	W6ULE5	0	1086.54	772347992	2.71	High
High	GPVILVDQYADNASKR		1	1	1	W6ULE5	1	1745.92	5.8018e+07	2.6	High
High	RTDISPLSK		1	1	1	W6ULE5	1	1016.57	782736464	2.43	High
High	TLAMTSPDGK		1	1	2	W6ULE5	0	1020.5	465338096	2.42	High
High	DCVAPNKPIYGWTHTSNYK	1xCarbamidomethyl [C2]	1	1	1	W6ULE5	0	2251.06	2.07218e+07	2.32	High
High	KAPLQAGR		1	1	1	W6ULE5	1	840.505	1.92913e+08	2.32	High
High	SAEVPENR		1	1	1	W6ULE5	0	901.437	3.36128e+08	2.3	High
High	EPATVESIGIDINK		1	1	2	W6ULE5	0	1485.78	1.02935e+08	2.28	High
High	NYEILVNNK		1	1	2	W6ULE5	0	1106.58	559579861	2.28	High
High	YETSGGDVR		1	1	1	W6ULE5	0	983.443	4.3507e+08	2.18	High
High	SNPVVDKYR		1	1	1	W6ULE5	1	1077.57	1.87079e+08	2.17	High
High	AFPYAESER		1	1	1	W6ULE5	0	1069.49	4.04211e+08	1.93	High
I1WXU1	Ag5 OS=Echinococcus granulosus GN=EGR_04862 PE=2 SV=1	51.6529	20	33	20	1	484	54.8	6.77	5.813	109.99	20	33
Confidence	Sequence	Modifications	# Protein Groups	# Proteins	# PSMs	Master Protein Accessions	# Missed Cleavages	Theo. MH+ [Da]	Area: F2: Sample	XCorr A Sequest HT	Confidence A Sequest HT
High	TRNEQESDHVVDLVVIHPDWVAQR		1	1	4	I1WXU1	1	2842.42	346432210	5.66	High
High	CFHHDDENEAQICAGSSNK	2xCarbamidomethyl [C1; C13]	1	1	1	I1WXU1	0	2218.89	8.73105e+07	5.28	High
High	LETPVNIESDGAGVACVPK	1xCarbamidomethyl [C16]	1	1	4	I1WXU1	0	1955.97	503117364	4.2	High
High	CVDDSYTQPVNYLTSSAR	1xCarbamidomethyl [C1]	1	1	1	I1WXU1	0	2075.93	3.26059e+08	4.07	High
High	AGDTVLEGTR		1	1	2	I1WXU1	0	1018.52	1536263031	3.68	High
High	GVCAGDTGGGLFCR	2xCarbamidomethyl [C3; C13]	1	1	1	I1WXU1	0	1426.62	5.35111e+08	3.63	High
High	YIAEERPCEDKSNCIINSKPSEELTR	2xCarbamidomethyl [C8; C14]	1	1	2	I1WXU1	1	3138.48	2.99584e+08	3.58	High
High	RPTFFNPFFWPFGR		1	1	1	I1WXU1	0	1815.91	1.27852e+08	3.53	High
High	LKSENIICGGTLITPR	1xCarbamidomethyl [C8]	1	1	1	I1WXU1	1	1771.97	3.04183e+08	3.53	High
High	NEQESDHVVDLVVIHPDWVAQR		1	1	1	I1WXU1	0	2585.27	373448104	3.39	High
High	SNCIINSKPSEELTR	1xCarbamidomethyl [C3]	1	1	2	I1WXU1	0	1747.86	5.02622e+08	3.28	High
High	NADATPAEDAVCFSVGWGEK	1xCarbamidomethyl [C12]	1	1	2	I1WXU1	0	2123.93	2.3719e+08	3.18	High
High	SENIICGGTLITPR	1xCarbamidomethyl [C6]	1	1	2	I1WXU1	0	1530.79	3.10413e+08	3.1	High
High	WSECSPHTCLEHR	2xCarbamidomethyl [C4; C9]	1	1	1	I1WXU1	0	1698.71	2.13413e+08	3.07	High
High	VDSPFDVALLR		1	1	2	I1WXU1	0	1231.67	2.15416e+09	3	High
High	WKDMDDDEADDAEAEER		1	1	1	I1WXU1	1	2039.78	7.92831e+07	2.95	High
High	RPQRPTSLNEIR		1	1	1	I1WXU1	0	1466.82	7.45097e+07	2.72	High
High	ENIYDGWSR		1	1	1	I1WXU1	0	1139.51	687881745	2.35	High
High	DMDDDEADDAEAEER		1	1	1	I1WXU1	0	1725.6	2.34977e+07	2.17	High
High	DMDDDEADDAEAEER	1xOxidation [M2]	1	1	1	I1WXU1	0	1741.6	1.57567e+07	2.12	High
High	VSIDPPEK		1	1	1	I1WXU1	0	884.472	4.79021e+08	2.12	High
W6UHV2	Phosphoenolpyruvate carboxykinase [GTP] OS=Echinococcus granulosus GN=EGR_07484 PE=3 SV=1	50.6369	26	40	26	1	628	70.4	6.89	4.337	108.28	26	40
Confidence	Sequence	Modifications	# Protein Groups	# Proteins	# PSMs	Master Protein Accessions	# Missed Cleavages	Theo. MH+ [Da]	Area: F2: Sample	XCorr A Sequest HT	Confidence A Sequest HT
High	CLHSIGLPLPHEGVK	1xCarbamidomethyl [C1]	1	1	1	W6UHV2	0	1656.89	1.62054e+08	3.99	High
High	RVSGEDIAVDSPIGLLPK		1	1	1	W6UHV2	1	1866.03	2.93594e+08	3.96	High
High	AINPEAGFFGVAPGTNHK		1	1	3	W6UHV2	0	1826.92	1.13443e+09	3.95	High
High	NSVLTNVAETDDGR		1	1	2	W6UHV2	0	1490.71	5.15619e+08	3.63	High
High	RPEGIPLVYEAR		1	1	3	W6UHV2	0	1399.77	4.19007e+08	3.53	High
High	VLDYIEEQNTFVR		1	1	1	W6UHV2	0	1625.82	8.8807e+08	3.37	High
High	NSVLTNVAETDDGRFFWEGLESEYKPEIK		1	1	1	W6UHV2	1	3373.62	295494882	3.33	High
High	QYLLEDIEETTK		1	1	1	W6UHV2	0	1481.74	3.86382e+08	3.32	High
High	WEDPAGVPVSVFMFGGR		1	1	1	W6UHV2	0	1850.89	2.74324e+08	3.14	High
High	KGSINMEGLDCDWDAIFGLEK	1xOxidation [M6]; 1xCarbamidomethyl [C11]	1	1	1	W6UHV2	1	2414.1	7.71667e+07	3.07	High
High	HGVMIGAQVK		1	1	1	W6UHV2	0	1039.57	1.80102e+08	3.06	High
High	YLEHWLSMEKPGR		1	1	1	W6UHV2	0	1645.82	1.29476e+08	3.03	High
High	VSGEDIAVDSPIGLLPK		1	1	2	W6UHV2	0	1709.93	9.54316e+08	2.9	High
High	VINNWPCNPEK	1xCarbamidomethyl [C7]	1	1	2	W6UHV2	0	1370.65	3.64132e+08	2.85	High
High	AEADKITDELLK		1	1	2	W6UHV2	1	1345.72	3.90351e+08	2.81	High
High	AVKEELEEQR		1	1	2	W6UHV2	1	1230.63	299098758	2.68	High
High	FVCAAFPSACGK	2xCarbamidomethyl [C3; C10]	1	1	1	W6UHV2	0	1314.6		2.65	High
High	LIMSFGSGYGGNSLLGK		1	1	1	W6UHV2	0	1700.87	1.20192e+08	2.47	High
High	SEATAAAEFK		1	1	1	W6UHV2	0	1024.49	6.07704e+08	2.43	High
High	FLDDQVGVDLPK		1	1	2	W6UHV2	0	1345.7	8.67614e+08	2.32	High
High	FAWPGFGNNIR		1	1	2	W6UHV2	0	1278.64	434729815	2.23	High
High	TLYVIPFSMGPIGSPLAK	1xOxidation [M9]	1	1	1	W6UHV2	0	1907.03	1.31012e+08	2.08	High
High	HGVMIGAQVK	1xOxidation [M4]	1	1	1	W6UHV2	0	1055.57	6.22299e+07	2.07	High
High	ITDELLK		1	1	1	W6UHV2	0	831.482	5.23622e+07	2.03	High
High	FNDKGELR		1	1	1	W6UHV2	1	978.5	1.74587e+08	1.97	High
High	VMCVGDDIAWMR	1xCarbamidomethyl [C3]	1	1	1	W6UHV2	0	1452.64	6.66347e+07	1.96	High
High	VIEWALR		1	1	2	W6UHV2	0	886.515	2.3512e+08	1.96	High
High	VMCVGDDIAWMR	1xOxidation [M2]; 1xCarbamidomethyl [C3]	1	1	1	W6UHV2	0	1468.64	14932054	1.91	High
W6UQS2	Moesin/ezrin/radixin OS=Echinococcus granulosus GN=EGR_01163 PE=4 SV=1	34.6416	20	35	20	1	586	68.3	7.01	3.642	97.37	20	35
Confidence	Sequence	Modifications	# Protein Groups	# Proteins	# PSMs	Master Protein Accessions	# Missed Cleavages	Theo. MH+ [Da]	Area: F2: Sample	XCorr A Sequest HT	Confidence A Sequest HT
High	EVWYFGIQYIDKDGNPTFLR		1	1	1	W6UQS2	1	2461.22	5.9646e+08	4.53	High
High	IYCPTDTAVLLASYACVAK	2xCarbamidomethyl [C3; C16]	1	1	4	W6UQS2	0	2116.05	1.09536e+09	4.22	High
High	KSDSIEVQQMK		1	1	2	W6UQS2	1	1292.65	1.3672e+08	3.98	High
High	IAELEMLLQQER		1	1	1	W6UQS2	0	1472.78	5.43506e+08	3.54	High
High	KISSNDFAPGSEYDFK		1	1	2	W6UQS2	1	1804.84	4.54665e+08	3.29	High
High	GSLGQDLFDQVVR		1	1	4	W6UQS2	0	1433.74	4.11267e+09	3.22	High
High	EQYDQTDEQWYER		1	1	3	W6UQS2	0	1789.73	1.40891e+09	3.22	High
High	LITGKEQYDQTDEQWYER		1	1	1	W6UQS2	1	2302.06	1.00961e+08	3.11	High
High	IAELEMLLQQER	1xOxidation [M6]	1	1	2	W6UQS2	0	1488.77	3.38984e+08	2.87	High
High	ILALCTGNHELYMR	1xCarbamidomethyl [C5]	1	1	1	W6UQS2	0	1690.84	154366174	2.85	High
High	VTTAESQLEFEMQK	1xOxidation [M12]	1	1	1	W6UQS2	0	1656.78	4.38614e+08	2.81	High
High	LKEETAASAEER		1	1	2	W6UQS2	1	1333.66	5.08562e+08	2.72	High
High	ISSNDFAPGSEYDFK		1	1	3	W6UQS2	0	1676.74	4824076600	2.33	High
High	YGPYDPQSCPK	1xCarbamidomethyl [C9]	1	1	1	W6UQS2	0	1311.57	2.5651e+09	2.24	High
High	SDSIEVQQMK		1	1	1	W6UQS2	0	1164.56	373890878	2.2	High
High	AQAEAELR		1	1	1	W6UQS2	0	887.458	1.92426e+08	2.18	High
High	KFIIKPADK		1	1	1	W6UQS2	1	1059.66	35504960	2.07	High
High	SQDKLAEMNR		1	1	1	W6UQS2	1	1191.58	2.06141e+07	2.01	High
High	IGFPWSEIR		1	1	1	W6UQS2	0	1104.58	3.54376e+09	2	High
High	KLKEETAASAEER		1	1	1	W6UQS2	2	1461.75	1.94029e+07	1.95	High
High	HEYNVR		1	1	1	W6UQS2	0	817.395	202238541	1.94	High
U6JIM9	Annexin OS=Echinococcus granulosus GN=EGR_00674 PE=3 SV=1	72.8097	21	35	21	1	331	37.3	6.28	17.738	95.35	21	35
Confidence	Sequence	Modifications	# Protein Groups	# Proteins	# PSMs	Master Protein Accessions	# Missed Cleavages	Theo. MH+ [Da]	Area: F2: Sample	XCorr A Sequest HT	Confidence A Sequest HT
High	TGSAGGDVNDIICCLSPTEITALK	2xCarbamidomethyl [C13; C14]	1	1	1	U6JIM9	0	2492.2	3.72493e+08	4.48	High
High	SAAATGHWEDLIDMQQVER		1	1	2	U6JIM9	0	2157	5.51132e+08	4.34	High
High	DLLDVLDSELSGDFGELAR		1	1	4	U6JIM9	0	2064.01	1.9263e+08	4.27	High
High	DAYNNVIMSAVDLR		1	1	3	U6JIM9	0	1580.77	510685175	3.52	High
High	SAYLEVLQYEDVKDK		1	1	2	U6JIM9	1	1799.91	1.64654e+09	3.36	High
High	AIYDHFKDVYNVSLVDFITK		1	1	1	U6JIM9	1	2387.23	161158297	3.29	High
High	YNKDLLDVLDSELSGDFGELAR		1	1	1	U6JIM9	1	2469.21	5.07156e+08	3.27	High
High	LLLVAQLYNSMHGLGTDER		1	1	1	U6JIM9	0	2130.1	1.31861e+08	2.96	High
High	DVYNVSLVDFITK		1	1	1	U6JIM9	0	1512.79	1.99019e+08	2.71	High
High	ILCTASVLDIR	1xCarbamidomethyl [C3]	1	1	1	U6JIM9	0	1260.7	875421114	2.7	High
High	DAYNNVIMSAVDLR	1xOxidation [M8]	1	1	1	U6JIM9	0	1596.77	6.54624e+07	2.56	High
High	SAAATGHWEDLIDMQQVER	1xOxidation [M14]	1	1	1	U6JIM9	0	2173	9.27873e+07	2.55	High
High	GLGTREEDIIQVIGK		1	1	3	U6JIM9	1	1627.9	466722400	2.51	High
High	SAAAIHAAGEGK		1	1	1	U6JIM9	0	1082.56	6.35837e+08	2.47	High
High	SAYLEVLQYEDVK		1	1	1	U6JIM9	0	1556.78	1.54036e+08	2.38	High
High	SLLMTLLGEK		1	1	1	U6JIM9	0	1104.63	4.2669e+08	2.35	High
High	NLFLGPIQVLAFELYK		1	1	1	U6JIM9	0	1865.06	1.49021e+08	2.21	High
High	SDTSSDYR		1	1	1	U6JIM9	0	930.38	95180604	2.19	High
High	GNETEVTR		1	1	1	U6JIM9	0	905.432	2.20159e+08	2.16	High
High	MNYDYNNDAER	1xAcetyl [N-Term]	1	1	1	U6JIM9	0	1446.56	1.55243e+08	2.13	High
High	SEIDLPTLK		1	1	2	U6JIM9	0	1015.57	1025223733	2.06	High
High	EEDIIQVIGK		1	1	2	U6JIM9	0	1143.63	8.1281e+08	2.01	High
High	SLEKDIEK		1	1	1	U6JIM9	1	961.52	184006143	1.95	High
High	SLLMTLLGEK	1xOxidation [M4]	1	1	1	U6JIM9	0	1120.63	8.88844e+07	1.91	High
U6IXU7	Estrogen regulated protein EP45 OS=Echinococcus granulosus GN=EGR_01303 PE=3 SV=1	55.2106	21	32	21	1	451	50.3	8.9	6.43	93.25	21	32
Confidence	Sequence	Modifications	# Protein Groups	# Proteins	# PSMs	Master Protein Accessions	# Missed Cleavages	Theo. MH+ [Da]	Area: F2: Sample	XCorr A Sequest HT	Confidence A Sequest HT
High	NPFDSNQADFSGISDVENLR		1	1	2	U6IXU7	0	2225.01	7.01532e+08	5.77	High
High	FKHPDLFEVPILGPPGDGDAK		1	1	2	U6IXU7	1	2249.16	2.4218e+08	4.45	High
High	YCLGVHAINDITEK	1xCarbamidomethyl [C2]	1	1	2	U6IXU7	0	1632.81	2.72617e+08	4.22	High
High	INLVDSALNEWALLSTAGLR		1	1	2	U6IXU7	0	2156.17	1.42807e+08	3.87	High
High	FAEVEHGFTEGLDYGLFNSSR		1	1	1	U6IXU7	0	2375.09	7.67532e+08	3.76	High
High	HPDLFEVPILGPPGDGDAK		1	1	2	U6IXU7	0	1974	1.70494e+08	3.6	High
High	EVHSFTVNQPFSVIIINR		1	1	1	U6IXU7	0	2100.12	2.05586e+08	3.12	High
High	GTSADQITQALSPTNSR		1	1	3	U6IXU7	0	1746.86	4.12247e+08	3.08	High
High	KSDCVLYQVR	1xCarbamidomethyl [C4]	1	1	2	U6IXU7	1	1267.65	9.782e+07	2.88	High
High	VKVPEPPSNFK		1	1	2	U6IXU7	1	1241.69	8.0308e+07	2.64	High
High	DIPLDRLEEGR		1	1	1	U6IXU7	1	1312.69	8.37364e+07	2.42	High
High	SGQSPTTIR		1	1	1	U6IXU7	0	946.495	2.60984e+08	2.38	High
High	LFSVGTLSLGTGR		1	1	2	U6IXU7	0	1307.73	4.37208e+08	2.37	High
High	AEFYWLITNR		1	1	1	U6IXU7	0	1312.67	3.0346e+08	2.3	High
High	ESAFLQVSR		1	1	1	U6IXU7	0	1036.54	5.583e+08	2.22	High
High	SDCVLYQVR	1xCarbamidomethyl [C3]	1	1	1	U6IXU7	0	1139.55	1.59002e+08	2.05	High
High	VNPVDFLK		1	1	2	U6IXU7	0	931.525	4.68483e+08	2.05	High
High	AAAPEPER		1	1	1	U6IXU7	0	840.421	8.62178e+07	2.03	High
High	FLLTVLVGSK		1	1	1	U6IXU7	0	1076.67	3.39325e+07	2	High
High	VQTEVDLCK	1xCarbamidomethyl [C8]	1	1	1	U6IXU7	0	1091.54	489382025	1.94	High
High	GSFEVSPNTR		1	1	1	U6IXU7	0	1093.53	5.76396e+08	1.92	High
W6USS6	Ubiquitin OS=Echinococcus granulosus GN=EGR_00625 PE=4 SV=1	9.89583	3	32	3	1	384	42.9	8.81	0.585	90.96	3	32
Confidence	Sequence	Modifications	# Protein Groups	# Proteins	# PSMs	Master Protein Accessions	# Missed Cleavages	Theo. MH+ [Da]	Area: F2: Sample	XCorr A Sequest HT	Confidence A Sequest HT
High	IQDKEGIPPDQQR		1	3	25	W6USS6	1	1523.78	1.38417e+09	3.5	High
High	TITLEVEPSDSIENVK		1	3	4	W6USS6	0	1773.91	5.26193e+09	3.09	High
High	ESTLHLVLR		1	3	3	W6USS6	0	1067.62	1.61707e+09	2.51	High
W6U8C0	Enolase OS=Echinococcus granulosus GN=EGR_07685 PE=3 SV=1	21.4151	17	30	17	1	1060	115	8.7	1.154	82.42	17	30
Confidence	Sequence	Modifications	# Protein Groups	# Proteins	# PSMs	Master Protein Accessions	# Missed Cleavages	Theo. MH+ [Da]	Area: F2: Sample	XCorr A Sequest HT	Confidence A Sequest HT
High	AAVPSGASTGVHEAVELR		1	1	6	W6U8C0	0	1750.91	1.30701e+09	4.44	High
High	SGETEDSTIADIVVGLR		1	1	2	W6U8C0	0	1761.89	2.57264e+08	4.33	High
High	AGIQIVGDDLTVTNPER		1	1	3	W6U8C0	0	1797.93	1.00634e+09	4.1	High
High	YPIVSIEDPFDQDDWAAWTEFNAK		1	1	1	W6U8C0	0	2857.3	9.69979e+07	3.5	High
High	AAASSIVSGSK		1	1	1	W6U8C0	0	977.526	620694158	3.07	High
High	LAMQEFMILPTGAK		1	1	1	W6U8C0	0	1549.81	2.75347e+08	2.89	High
High	VNQIGSVTESIK		1	1	2	W6U8C0	0	1274.7	9.80014e+08	2.74	High
High	NVNEVIAPALIK		1	1	2	W6U8C0	0	1280.76	1.0639e+09	2.65	High
High	EKFVVTDQQR		1	1	2	W6U8C0	1	1249.65	2.73611e+07	2.59	High
High	LSDIYSEMISK		1	1	2	W6U8C0	0	1285.63	5.83483e+08	2.58	High
High	IGMDVAASEFYQDGNYNLDFKNPK		1	1	1	W6U8C0	1	2736.26	1.28752e+08	2.54	High
High	GNPTVEVDLTTSK		1	1	1	W6U8C0	0	1360.7	183304418	2.45	High
High	LSDIYSEMISK	1xOxidation [M8]	1	1	1	W6U8C0	0	1301.63	1.47303e+08	2.42	High
High	HVADLAGNK		1	1	1	W6U8C0	0	924.49	2.45616e+08	2.22	High
High	AAGWGVMVSHR		1	1	1	W6U8C0	0	1170.58	5.32633e+07	2.11	High
High	VQQAIDR		1	1	1	W6U8C0	0	829.453	1.17126e+08	2.1	High
High	IEEELGPK		1	1	1	W6U8C0	0	914.483	667398477	2.01	High
High	KACNALLLK	1xCarbamidomethyl [C3]	1	1	1	W6U8C0	1	1030.61	1.3648e+08	1.99	High
U6JLF5	Actin cytoplasmic A3 OS=Echinococcus granulosus GN=EGR_09069 PE=3 SV=1	51.4667	14	29	7	1	375	41.8	5.48	7.185	80.39	14	29
Confidence	Sequence	Modifications	# Protein Groups	# Proteins	# PSMs	Master Protein Accessions	# Missed Cleavages	Theo. MH+ [Da]	Area: F2: Sample	XCorr A Sequest HT	Confidence A Sequest HT
High	VAPEEHPVLLTEAPLNPK		2	5	1	U6JLF5; W6UFA4	0	1954.06	484563260	4.24	High
High	TTGIVLDSGDGVSHTVPIYEGYALPHAILR		1	1	3	U6JLF5	0	3151.64	1.98562e+09	4.12	High
High	LCYVALDFENEMATAATSSSLEK	1xCarbamidomethyl [C2]	1	1	1	U6JLF5	0	2550.17	233687432	4.02	High
High	DLYSNVVLSGGSTMYPGIADR	1xOxidation [M14]	1	1	2	U6JLF5	0	2231.06	2.58929e+08	3.52	High
High	QEYDESGPSIVHR		2	2	1	U6JLF5; W6UFA4	0	1516.7	118129432	3.09	High
High	DSYVGDEAQSKR		2	5	2	U6JLF5; W6UFA4	1	1354.62	1.44486e+08	2.96	High
High	TYELPDGQVITVGNER		1	1	3	U6JLF5	0	1790.89	1.86142e+09	2.93	High
High	IWHHTFYNELR		2	5	3	U6JLF5; W6UFA4	0	1515.75	1.00518e+09	2.91	High
High	AVFPSIVGRPR		2	5	4	U6JLF5; W6UFA4	0	1198.71	1.13454e+08	2.65	High
High	RGILTLK		2	5	1	U6JLF5; W6UFA4	1	800.535	1.87381e+08	2.6	High
High	DLYSNVVLSGGSTMYPGIADR		1	1	2	U6JLF5	0	2215.07	2.39108e+08	2.59	High
High	GYAFTTTAER		1	1	1	U6JLF5	0	1116.53	1928731764	2.52	High
High	QQSIMVGMGNK		1	1	1	U6JLF5	0	1192.58	36809805	2.32	High
High	DLTALAPTTMK		1	1	3	U6JLF5	0	1161.62	3.79218e+08	2.22	High
High	DLTALAPTTMK	1xOxidation [M10]	1	1	1	U6JLF5	0	1177.61	2.14318e+08	2.19	High
High	DSYVGDEAQSK		2	5	1	U6JLF5; W6UFA4	0	1198.52	1.12721e+09	2.15	High
High	QQSIMVGMGNK	1xOxidation [M5]	1	1	1	U6JLF5	0	1208.58	2.34586e+07	1.9	High
W6US60	BRO1 domain-containing protein BROX OS=Echinococcus granulosus GN=EGR_03882 PE=4 SV=1	43.5518	16	25	16	1	473	53.1	7.4	5.31	75.32	16	25
Confidence	Sequence	Modifications	# Protein Groups	# Proteins	# PSMs	Master Protein Accessions	# Missed Cleavages	Theo. MH+ [Da]	Area: F2: Sample	XCorr A Sequest HT	Confidence A Sequest HT
High	HDPGIIAPLACETAILYEK	1xCarbamidomethyl [C11]	1	1	1	W6US60	0	2111.08	6.31543e+08	4.64	High
High	VESGSDLDPCILEAYVLQSLAEAQEVTIAR	1xCarbamidomethyl [C10]	1	1	1	W6US60	0	3276.63	1.07808e+08	4.23	High
High	KSEKPQPSESEQKK		1	1	2	W6US60	2	1629.84	3.31113e+07	3.63	High
High	IASNNNIEMEQAVEVYK		1	1	1	W6US60	0	1951.94	1.88219e+08	3.58	High
High	ASGRPNFDLGPIATSISAR		1	1	2	W6US60	0	1930.01	310227338	3.57	High
High	FGLQNISESLVAK		1	1	1	W6US60	0	1405.77	6.02649e+08	3.27	High
High	AYAHCFYSESELKADR	1xCarbamidomethyl [C5]	1	1	2	W6US60	1	1946.87	2.05129e+08	3.13	High
High	GKVESGSDLDPCILEAYVLQSLAEAQEVTIAR	1xCarbamidomethyl [C12]	1	1	1	W6US60	1	3461.75	5.67308e+07	3.05	High
High	SGSGAEFCFIR	1xCarbamidomethyl [C8]	1	1	4	W6US60	0	1230.56	2.8164e+08	2.93	High
High	VLATMPHLQLK		1	1	1	W6US60	0	1250.73	1.00102e+08	2.76	High
High	LIPFTWTNSLDIK		1	1	1	W6US60	0	1547.85	2.60998e+08	2.75	High
High	RLQPYAQR		1	1	1	W6US60	1	1031.57	1.6456e+08	2.71	High
High	AQTENAMIYHQK		1	1	2	W6US60	0	1433.68	1.63205e+08	2.69	High
High	IASNNNIEMEQAVEVYK	1xOxidation [M9]	1	1	1	W6US60	0	1967.94	6.54451e+07	2.51	High
High	NAAGLFEHIKK		1	1	1	W6US60	1	1227.68	1.67678e+08	2.42	High
High	YCTQAQNAAK	1xCarbamidomethyl [C2]	1	1	1	W6US60	0	1154.53	1.1357e+08	2.33	High
High	NAAGLFEHIK		1	1	2	W6US60	0	1099.59	3.01466e+08	2.29	High
W6UYH7	Myoferlin OS=Echinococcus granulosus GN=EGR_01315 PE=4 SV=1	14.0633	21	27	21	1	1927	220	5.66	0.66	71.78	21	27
Confidence	Sequence	Modifications	# Protein Groups	# Proteins	# PSMs	Master Protein Accessions	# Missed Cleavages	Theo. MH+ [Da]	Area: F2: Sample	XCorr A Sequest HT	Confidence A Sequest HT
High	GLLAADQSGLSDPYAR		1	1	2	W6UYH7	0	1633.82	228733124	3.96	High
High	LREEATSAEDVVK		1	1	2	W6UYH7	1	1446.74	1.21043e+08	3.87	High
High	KPLVGTHVISDISGFK		1	1	1	W6UYH7	0	1697.96	86603873	3.53	High
High	IPAYDLLFSENQMYR		1	1	2	W6UYH7	0	1859.9	5.19574e+07	3.39	High
High	SKDSEEDDEENFAGDFK		1	1	1	W6UYH7	1	1961.79	1.62519e+08	3	High
High	GQDEPNANPHLDKPK		1	1	2	W6UYH7	0	1659.81	1.18015e+08	2.93	High
High	DDVIGETVIDLENR		1	1	1	W6UYH7	0	1587.79	6.32573e+07	2.93	High
High	APLAYTDAQGYEK		1	1	2	W6UYH7	0	1426.68	1.43608e+08	2.81	High
High	WLLLGEPEDPQAGSK		1	1	1	W6UYH7	0	1639.83	164583017	2.72	High
High	SLDGEGNFNWR		1	1	1	W6UYH7	0	1294.58	1.09624e+08	2.67	High
High	DNYIPNNLNPEFGR		1	1	1	W6UYH7	0	1662.79	185903310	2.66	High
High	LDETSITGER		1	1	1	W6UYH7	0	1120.55	230396088	2.63	High
High	VALVILGPGDEAPDLK		1	1	1	W6UYH7	0	1606.91	1.58039e+08	2.58	High
High	NDAIATAFIK		1	1	1	W6UYH7	0	1063.58	8.30934e+07	2.39	High
High	FLLYTGEDYPR		1	1	2	W6UYH7	0	1373.67	2.94762e+08	2.39	High
High	IADISALR		1	1	1	W6UYH7	0	858.504	61621373	2.38	High
High	MGIEVLCWGVR	1xCarbamidomethyl [C7]	1	1	1	W6UYH7	0	1319.66	1.89404e+07	2.21	High
High	VCFINQSQK	1xCarbamidomethyl [C2]	1	1	1	W6UYH7	0	1123.56	7.99428e+07	1.99	High
High	IADNLEYGLENIEVSMK		1	1	1	W6UYH7	0	1937.95		1.96	High
High	VIVWNTYDVK		1	1	1	W6UYH7	0	1236.66	1.56112e+08	1.93	High
High	LAITVYDWDR		1	1	1	W6UYH7	0	1251.64	6.18526e+07	1.93	High
U6JRP2	Peptidyl-prolyl cis-trans isomerase OS=Echinococcus granulosus GN=EGR_03303 PE=3 SV=1	70.3704	9	20	9	1	162	17.3	6.9	16.783	71.26	9	20
Confidence	Sequence	Modifications	# Protein Groups	# Proteins	# PSMs	Master Protein Accessions	# Missed Cleavages	Theo. MH+ [Da]	Area: F2: Sample	XCorr A Sequest HT	Confidence A Sequest HT
High	HVVFGEVESGEDVVKDMEAVGSSSGK		1	1	4	U6JRP2	1	2678.26	9.47201e+08	6.67	High
High	HVVFGEVESGEDVVKDMEAVGSSSGK	1xOxidation [M17]	1	1	4	U6JRP2	1	2694.26	2.43311e+08	5.27	High
High	HVVFGEVESGEDVVK		1	1	1	U6JRP2	0	1629.81	3.14907e+08	4.33	High
High	CFFDISIGGKPAGR	1xCarbamidomethyl [C1]	1	1	2	U6JRP2	0	1524.76	837189560	3.21	High
High	NTNGSQFFITTAVTSWLDGK		1	1	2	U6JRP2	0	2187.07	82749488	3.19	High
High	DMEAVGSSSGK		1	1	1	U6JRP2	0	1067.47	3.1186e+08	2.84	High
High	IVFALFDDVPK		1	1	2	U6JRP2	0	1263.7	2.58746e+09	2.65	High
High	IIPGFMCQGGDFTAGNGTGGK	1xCarbamidomethyl [C7]	1	1	1	U6JRP2	0	2084.95	1.96912e+08	2.3	High
High	DMEAVGSSSGK	1xOxidation [M2]	1	1	1	U6JRP2	0	1083.46	2.24058e+07	2.11	High
High	TSQEVLITDCGQL	1xCarbamidomethyl [C10]	1	1	1	U6JRP2	0	1463.7	7.72823e+08	2.09	High
High	FEDENFNHK		1	1	1	U6JRP2	0	1179.51	4.96772e+08	2.03	High
W6U6P0	Uncharacterized protein OS=Echinococcus granulosus GN=EGR_08255 PE=4 SV=1	23.2558	7	22	5	1	344	38.1	7.24	3.437	68.1	7	22
Confidence	Sequence	Modifications	# Protein Groups	# Proteins	# PSMs	Master Protein Accessions	# Missed Cleavages	Theo. MH+ [Da]	Area: F2: Sample	XCorr A Sequest HT	Confidence A Sequest HT
High	WTGTSLEVSHSPFCR	1xCarbamidomethyl [C14]	1	1	2	W6U6P0	0	1763.82	1659575555	4.53	High
High	GQPNVEVALAAQGAR		1	1	7	W6U6P0	0	1480.79	3.70852e+09	3.93	High
High	KASIVALIDGIR		1	1	4	W6U6P0	1	1255.77	5.77637e+08	3.66	High
High	SQSVAALIVNGQLK		1	1	2	W6U6P0	0	1427.82	6.78082e+08	3.39	High
High	IVGTPAGQSPTMYFR		2	2	3	W6U6P0; W6UJ45	0	1624.82	4.36781e+09	3.21	High
High	IVGTPAGQSPTMYFR	1xOxidation [M12]	2	2	1	W6U6P0; W6UJ45	0	1640.81	1.79839e+09	2.89	High
High	IPIGIKDGK		2	2	1	W6U6P0; W6UJ45	1	940.583	193366798	2.44	High
High	ASIVALIDGIR		1	1	2	W6U6P0	0	1127.68	9.48816e+08	2.26	High
W6ULV1	Calcium-transporting ATPase OS=Echinococcus granulosus GN=EGR_03132 PE=3 SV=1	22.9885	22	25	22	1	1218	133.9	7.62	1.154	67.3	22	25
Confidence	Sequence	Modifications	# Protein Groups	# Proteins	# PSMs	Master Protein Accessions	# Missed Cleavages	Theo. MH+ [Da]	Area: F2: Sample	XCorr A Sequest HT	Confidence A Sequest HT
High	EASDIILTDDNFTSIVK		1	2	1	W6ULV1	0	1880.95	315392856	4.5	High
High	CGILRPGENFLVLEGQDFNR	1xCarbamidomethyl [C1]	1	1	1	W6ULV1	0	2334.17	3.65189e+07	3.9	High
High	WILDASGEPVPFSPADQER		1	1	1	W6ULV1	0	2114.02	2.28757e+08	3.26	High
High	HLDACETMGNATAICSDK	2xCarbamidomethyl [C5; C15]	1	3	1	W6ULV1	0	1993.84	4.69547e+07	3.2	High
High	QVVAVTGDGTNDAPALK		1	1	1	W6ULV1	0	1655.86	1.39465e+08	3.14	High
High	IDESALTGESDQVK		1	1	2	W6ULV1	0	1491.72	319182097	2.87	High
High	QGQLVQLPISDILVGDVCQIK	1xCarbamidomethyl [C18]	1	1	1	W6ULV1	0	2323.27	8.49707e+07	2.82	High
High	QVVAVTGDGTNDAPALKR		1	1	1	W6ULV1	1	1811.96	1.06966e+08	2.8	High
High	RADVGFAMGIAGTDVAK	1xOxidation [M8]	1	2	2	W6ULV1	1	1694.85	1.12487e+07	2.77	High
High	HLDACETMGNATAICSDK	1xOxidation [M8]; 2xCarbamidomethyl [C5; C15]	1	3	1	W6ULV1	0	2009.84	2.63118e+07	2.76	High
High	TGTLTTNR		1	3	1	W6ULV1	0	863.458	5.04739e+07	2.66	High
High	YGGIQGLCR	1xCarbamidomethyl [C8]	1	1	1	W6ULV1	0	1023.5	125290830	2.62	High
High	QSIPINSGYTSK		1	1	1	W6ULV1	0	1294.66	1.99e+08	2.55	High
High	TPETVALK		1	1	1	W6ULV1	0	858.493	8.17124e+07	2.48	High
High	TSTHDGLSGSDFQER		1	1	1	W6ULV1	0	1636.72	257683563	2.45	High
High	IDESALTGESDQVKK		1	1	1	W6ULV1	1	1619.81	1.68224e+08	2.37	High
High	LTQEVIEVMAGDGLR		1	1	2	W6ULV1	0	1630.85	109065754	2.37	High
High	MVTGDNVNTAR	1xOxidation [M1]	1	1	1	W6ULV1	0	1193.56	2.6475e+07	2.3	High
High	GASEIVAR		1	1	1	W6ULV1	0	802.442	5.85622e+07	2.28	High
High	DVCLFSGTNVVEGSGR	1xCarbamidomethyl [C3]	1	1	1	W6ULV1	0	1696.8	9.99468e+07	2.22	High
High	MMDDNNLVR		1	1	1	W6ULV1	0	1107.49	9.30357e+07	2.19	High
High	SLTAIAFR		1	1	1	W6ULV1	0	878.509	4.09603e+07	2.16	High
High	LLPPPSPGALPQQVGNK		1	1	1	W6ULV1	0	1712.97	172268597	2.08	High
W6UVB8	Multidrug resistance protein OS=Echinococcus granulosus GN=EGR_00511 PE=4 SV=1	21.246	23	27	23	1	1252	138.5	7.58	1.05	67.28	23	27
Confidence	Sequence	Modifications	# Protein Groups	# Proteins	# PSMs	Master Protein Accessions	# Missed Cleavages	Theo. MH+ [Da]	Area: F2: Sample	XCorr A Sequest HT	Confidence A Sequest HT
High	RPALLLLDEATSALDAENER		1	1	2	W6UVB8	0	2197.15	1.419e+08	4.53	High
High	DGIILEQGTHEQLR		1	1	2	W6UVB8	0	1608.83	109762408	3.76	High
High	YLAGVSVAQEALSAHR		1	1	1	W6UVB8	0	1671.88	1.53856e+08	3.45	High
High	LLLLDEATSALDTR		1	4	2	W6UVB8	0	1530.84	2.78002e+08	3.2	High
High	QEVAWFDKSENQPGVLTAR		1	1	1	W6UVB8	1	2175.08	4.79169e+07	2.65	High
High	VAIVGFSGSGK		1	1	2	W6UVB8	0	1021.57	148852028	2.59	High
High	GGEIIPDFQGR		1	1	1	W6UVB8	0	1188.6	1.86585e+08	2.45	High
High	QIGTVSQEATLFTGTIAENIR		1	1	1	W6UVB8	0	2249.18	9.79927e+07	2.38	High
High	ALEQAGAGR		1	1	1	W6UVB8	0	872.458	3.60538e+07	2.35	High
High	IECGPPGALLQAR	1xCarbamidomethyl [C3]	1	1	1	W6UVB8	0	1381.73	2.69322e+07	2.3	High
High	STILQLIER		1	1	1	W6UVB8	0	1072.64	1.12934e+08	2.28	High
High	LSTVEACDFVVVVDR	1xCarbamidomethyl [C7]	1	1	1	W6UVB8	0	1708.86	2.68341e+07	2.2	High
High	NFNLTIEPGKK		1	1	1	W6UVB8	1	1260.69	8.85612e+07	2.16	High
High	LAADAPSLEK		1	1	1	W6UVB8	0	1014.55	2.71103e+08	2.15	High
High	ALPEIEALAR		1	1	2	W6UVB8	0	1082.62	1.39714e+08	2.14	High
High	KVYAIIDR		1	1	1	W6UVB8	1	977.578	6.59923e+07	2.13	High
High	LNYCGLFR	1xCarbamidomethyl [C4]	1	1	1	W6UVB8	0	1042.51	7.82129e+07	2.12	High
High	VPPIDIEK		1	1	1	W6UVB8	0	910.524	7.34398e+07	2.11	High
High	AASFLPDLK		1	1	1	W6UVB8	0	961.535	91918164	2.08	High
High	DVEFSYPDRK		1	1	1	W6UVB8	1	1255.6	38665609	2.03	High
High	QEVAWFDK		1	1	1	W6UVB8	0	1022.49	2.35261e+07	2	High
High	QIMSLLER		1	1	1	W6UVB8	0	989.545	4.54686e+07	1.98	High
High	ELSMSDIIEAAK	1xOxidation [M4]	1	1	1	W6UVB8	0	1322.65	1.23211e+07	1.94	High
W6V0Y0	Multidrug resistance protein OS=Echinococcus granulosus GN=EGR_00512 PE=4 SV=1	21.1324	19	25	19	1	1254	137.6	6.57	1.154	63.47	19	25
Confidence	Sequence	Modifications	# Protein Groups	# Proteins	# PSMs	Master Protein Accessions	# Missed Cleavages	Theo. MH+ [Da]	Area: F2: Sample	XCorr A Sequest HT	Confidence A Sequest HT
High	EANVHEFVEGLPEGYETSVGAR		1	1	2	W6V0Y0	0	2390.13	2.50253e+08	3.69	High
High	LYDVSPHGPGSGIFIDGHDIR		1	1	1	W6V0Y0	0	2252.11	137783864	3.51	High
High	IGAGQTIAIVGPSGSGK		1	1	1	W6V0Y0	0	1512.84	1.39202e+08	3.26	High
High	EGATFEEIETAAK		1	1	1	W6V0Y0	0	1395.66	1.72363e+08	3.17	High
High	ATAAASNTYWIIER		1	1	1	W6V0Y0	0	1566.79	87114319	2.99	High
High	ANNVASEVFNSIK		1	1	1	W6V0Y0	0	1392.71	206054243	2.73	High
High	IASVFQTLDR		1	1	2	W6V0Y0	0	1149.63	1.73361e+08	2.7	High
High	LTANIDHIETGIGER		1	1	1	W6V0Y0	0	1638.84	2.38568e+08	2.68	High
High	ILLLDEATSALDTHSER		1	1	1	W6V0Y0	0	1883.97	1.8239e+08	2.61	High
High	FYDPSEGQVLIDGHDIR		1	1	2	W6V0Y0	0	1960.94	3.02927e+08	2.58	High
High	EVSMEEIIEAAK		1	1	1	W6V0Y0	0	1348.67	7.24242e+07	2.41	High
High	EVAGSQVVQEALSAEK		1	1	2	W6V0Y0	0	1644.84	2.12025e+08	2.41	High
High	LDATEGDYPTEPLSGSIVFK		1	1	1	W6V0Y0	0	2139.05	2.86072e+07	2.34	High
High	STLLQLVQR		1	3	2	W6V0Y0	0	1057.64	7.41907e+07	2.32	High
High	STVIQLLQR		1	1	1	W6V0Y0	0	1057.64	133074140	2.26	High
High	YSSQLGAAAK		1	1	1	W6V0Y0	0	995.516	7.88906e+07	2.24	High
High	LADAHDFIIK		1	1	1	W6V0Y0	0	1142.62	40929769	2.11	High
High	IVQAALDEAMAK		1	2	1	W6V0Y0	0	1259.67	8.17708e+07	2.07	High
High	TSLVVAHR		1	3	1	W6V0Y0	0	882.516	2.96579e+07	2.06	High
High	IVQAALDEAMAK	1xOxidation [M10]	1	2	1	W6V0Y0	0	1275.66	4.90159e+07	2.06	High
High	EVSMEEIIEAAK	1xOxidation [M4]	1	1	1	W6V0Y0	0	1364.66	1.92374e+07	1.98	High
W6UDK8	Transforming protein RhoA OS=Echinococcus granulosus GN=EGR_06100 PE=3 SV=1	56.4103	10	22	4	1	195	21.9	6.25	9	61.95	10	22
Confidence	Sequence	Modifications	# Protein Groups	# Proteins	# PSMs	Master Protein Accessions	# Missed Cleavages	Theo. MH+ [Da]	Area: F2: Sample	XCorr A Sequest HT	Confidence A Sequest HT
High	DQFPEVYVPTVFENYVADIEMDNTR		1	1	2	W6UDK8	0	2991.37	2.72244e+08	3.83	High
High	VELALWDTAGQEDYDR		2	2	3	W6ULS3; W6UDK8	0	1880.87	1.38993e+09	3.81	High
High	KLVIVGDGACGK	1xCarbamidomethyl [C10]	1	2	2	W6UDK8	1	1216.67	1.34579e+08	3.26	High
High	HFCPNVPIILVGNK	1xCarbamidomethyl [C3]	2	2	4	W6ULS3; W6UDK8	0	1607.87	6.28156e+08	3.25	High
High	AAQIGAYGYVECSAK	1xCarbamidomethyl [C12]	1	1	4	W6UDK8	0	1587.75	5.90069e+08	3.09	High
High	HFCPNVPIILVGNKK	1xCarbamidomethyl [C3]	2	2	1	W6ULS3; W6UDK8	1	1735.97	100285785	2.83	High
High	TCLLIVFSK	1xCarbamidomethyl [C2]	2	3	2	W6ULS3; W6UDK8	0	1080.61	3.42265e+08	2.41	High
High	QSPVTTEQGK		2	2	1	W6ULS3; W6UDK8	0	1074.54	6.34604e+08	2.24	High
High	LVIVGDGACGK	1xCarbamidomethyl [C9]	1	2	2	W6UDK8	0	1088.58	1021903088	2.19	High
High	AALETSKK		2	2	1	W6ULS3; W6UDK8	1	847.488	2.53139e+07	2.08	High
W6UFA4	Actin, cytoplasmic 2 OS=Echinococcus granulosus GN=EGR_08301 PE=3 SV=1	46.9496	14	23	7	1	377	41.8	5.48	3.962	61.62	14	23
Confidence	Sequence	Modifications	# Protein Groups	# Proteins	# PSMs	Master Protein Accessions	# Missed Cleavages	Theo. MH+ [Da]	Area: F2: Sample	XCorr A Sequest HT	Confidence A Sequest HT
High	VAPEEHPVLLTEAPLNPK		2	5	1	U6JLF5; W6UFA4	0	1954.06	484563260	4.24	High
High	TTGIVLDSGDGVTHTVPIYEGYALPHAILR		1	1	2	W6UFA4	0	3165.66	811359732	3.52	High
High	QEYDESGPSIVHR		2	2	1	U6JLF5; W6UFA4	0	1516.7	118129432	3.09	High
High	SYELPDGQVITIGNER		1	3	3	W6UFA4	0	1790.89	9.27222e+08	3.03	High
High	DLYANTVLSGGSTMYPGIADR		1	1	1	W6UFA4	0	2201.05	1.50246e+08	2.97	High
High	DSYVGDEAQSKR		2	5	2	U6JLF5; W6UFA4	1	1354.62	1.44486e+08	2.96	High
High	IWHHTFYNELR		2	5	3	U6JLF5; W6UFA4	0	1515.75	1.00518e+09	2.91	High
High	AVFPSIVGRPR		2	5	4	U6JLF5; W6UFA4	0	1198.71	1.13454e+08	2.65	High
High	RGILTLK		2	5	1	U6JLF5; W6UFA4	1	800.535	1.87381e+08	2.6	High
High	EITALAPSTMK		1	1	2	W6UFA4	0	1161.62	4.16997e+08	2.45	High
High	GYSFTTTAER		1	3	2	W6UFA4	0	1132.53	1.18169e+09	2.29	High
High	DSYVGDEAQSK		2	5	1	U6JLF5; W6UFA4	0	1198.52	1.12721e+09	2.15	High
High	AGFAGDDAPR		1	4	1	W6UFA4	0	976.448	7.08538e+08	2.09	High
High	IVAPPERK		1	3	1	W6UFA4	1	909.552	20817333	1.96	High
W6ULQ6	Annexin OS=Echinococcus granulosus GN=EGR_06074 PE=3 SV=1	49.6774	14	23	14	1	310	34.8	5.54	5.579	60.57	14	23
Confidence	Sequence	Modifications	# Protein Groups	# Proteins	# PSMs	Master Protein Accessions	# Missed Cleavages	Theo. MH+ [Da]	Area: F2: Sample	XCorr A Sequest HT	Confidence A Sequest HT
High	SLEDDVESETSGDFKR		1	1	2	W6ULQ6	1	1813.81	4.92307e+08	4.11	High
High	IINEVYQEETGHDLIK		1	1	2	W6ULQ6	0	1900.97	3.74334e+08	3.8	High
High	ETSGDYEEALCR	1xCarbamidomethyl [C11]	1	1	2	W6ULQ6	0	1429.59	4.17668e+08	3.1	High
High	GLGTDEATIIDVLAHR		1	1	2	W6ULQ6	0	1680.89	6.44128e+08	2.99	High
High	DLTGTVAEMLYR		1	1	2	W6ULQ6	0	1368.68	3.62106e+08	2.85	High
High	IKEAYEEITQK		1	1	1	W6ULQ6	1	1351.71	6.65778e+07	2.78	High
High	IILAHSEDDLR		1	1	2	W6ULQ6	0	1281.68	227052874	2.72	High
High	LGTDESTFTR		1	1	2	W6ULQ6	0	1126.54	7.48808e+08	2.72	High
High	VLVAILQGR		1	1	3	W6ULQ6	0	968.625	2.33519e+08	2.53	High
High	GAGTNDDSLIR		1	1	1	W6ULQ6	0	1118.54	541639230	2.39	High
High	QAVEWSFYNR		1	1	1	W6ULQ6	0	1299.61	1.70658e+08	2.26	High
High	REIADAYK		1	1	1	W6ULQ6	1	965.505	26385244	2.04	High
High	EAYEEITQK		1	1	1	W6ULQ6	0	1110.53	2.50196e+08	1.98	High
High	LLIDILCTASNK	1xCarbamidomethyl [C7]	1	1	1	W6ULQ6	0	1360.75	1.36284e+08	1.96	High
W6USW1	Annexin OS=Echinococcus granulosus GN=EGR_00675 PE=3 SV=1	31.5789	14	21	14	1	418	46.5	5.14	2.594	59.45	14	21
Confidence	Sequence	Modifications	# Protein Groups	# Proteins	# PSMs	Master Protein Accessions	# Missed Cleavages	Theo. MH+ [Da]	Area: F2: Sample	XCorr A Sequest HT	Confidence A Sequest HT
High	LGTDEEAFITILCTR	1xCarbamidomethyl [C13]	1	1	2	W6USW1	0	1738.87	5.51218e+08	4.22	High
High	DLVDDIKDDTSGDYEK		1	1	4	W6USW1	1	1827.81	1.27121e+09	4.06	High
High	AANENSLEKDVVGDTSGYFK		1	1	1	W6USW1	1	2144.01	7.61812e+08	3.55	High
High	RLGTDEEAFITILCTR	1xCarbamidomethyl [C14]	1	1	1	W6USW1	1	1894.97	1.15355e+08	3.45	High
High	AANENSLEKDVVGDTSGYFKR		1	1	1	W6USW1	2	2300.12	155601638	3.25	High
High	DVVGDTSGYFKR		1	1	1	W6USW1	1	1343.66	2.63225e+07	2.94	High
High	AANENSLEK		1	1	1	W6USW1	0	975.474	1.29943e+08	2.7	High
High	LQGELSGDFGELVDLMFYTIPELK		1	1	1	W6USW1	0	2714.36	7.77735e+06	2.59	High
High	SPWQLIAISK		1	1	2	W6USW1	0	1142.66	9.00881e+08	2.58	High
High	LVEAIASETK		1	1	2	W6USW1	0	1060.59	1.74579e+09	2.48	High
High	ILVALLAAQR		1	1	2	W6USW1	0	1067.69	3.89112e+08	2.41	High
High	HEPTEQQLK		1	1	1	W6USW1	0	1109.56	6.31312e+08	2.15	High
High	LYDAGEKR		1	1	1	W6USW1	1	951.489	70683235	2.1	High
High	GIDSIIDKK		1	1	1	W6USW1	1	988.567	700633588	1.9	High
W6UG49	Leucine-rich repeat-containing protein OS=Echinococcus granulosus GN=EGR_04654 PE=4 SV=1	16.9685	17	22	17	1	1049	116.9	7.93	0.778	58.2	17	22
Confidence	Sequence	Modifications	# Protein Groups	# Proteins	# PSMs	Master Protein Accessions	# Missed Cleavages	Theo. MH+ [Da]	Area: F2: Sample	XCorr A Sequest HT	Confidence A Sequest HT
High	SPALQELTLLAPELR		1	1	3	W6UG49	0	1650.94	3.83869e+08	4.31	High
High	SETVVQNYFTSLR		1	1	1	W6UG49	0	1543.78	3.27658e+08	3.36	High
High	VTTGLKDDIEK		1	1	1	W6UG49	1	1218.66	6.12053e+07	3.21	High
High	LAYLDISEYTLKDEDSR		1	1	2	W6UG49	1	2030.99	2.80433e+08	3.18	High
High	LTEALSLSECK	1xCarbamidomethyl [C10]	1	1	1	W6UG49	0	1250.63	147163532	3	High
High	DSQIDSDELR		1	1	1	W6UG49	0	1177.53	3.94001e+08	2.57	High
High	NQEYINCPVR	1xCarbamidomethyl [C7]	1	1	1	W6UG49	0	1292.61	7.80118e+07	2.44	High
High	IYQQLVDLR		1	1	1	W6UG49	0	1147.65	225983175	2.44	High
High	VAELIAQYIPK		1	1	1	W6UG49	0	1244.72	4.23454e+08	2.42	High
High	LEVLSLAESK		1	1	3	W6UG49	0	1088.62	2.92737e+08	2.4	High
High	FLQVLSLR		1	1	1	W6UG49	0	975.599	1.96361e+08	2.38	High
High	KLDVTSKEPLFSK		1	1	1	W6UG49	2	1491.84	1.68869e+08	2.33	High
High	ISLTENAFK		1	1	1	W6UG49	0	1022.55	1.07079e+08	2.23	High
High	NPVYNQLDLDLSECK	1xCarbamidomethyl [C14]	1	1	1	W6UG49	0	1807.85	9.43171e+07	2.17	High
High	IVLSGTCIR	1xCarbamidomethyl [C7]	1	1	1	W6UG49	0	1018.57	1.54486e+08	2.16	High
High	LAYLDISEYTLK		1	1	1	W6UG49	0	1428.76	3.08356e+07	2.09	High
High	VDLKPLR		1	1	1	W6UG49	0	840.53	5.73342e+07	1.94	High
W6UGH3	Sodium/glucose cotransporter OS=Echinococcus granulosus GN=EGR_04438 PE=3 SV=1	24.4367	9	20	9	1	577	63.2	5.82	2.675	57.76	9	20
Confidence	Sequence	Modifications	# Protein Groups	# Proteins	# PSMs	Master Protein Accessions	# Missed Cleavages	Theo. MH+ [Da]	Area: F2: Sample	XCorr A Sequest HT	Confidence A Sequest HT
High	STTFSAANSAQGYSPDLYGTESDR		1	1	2	W6UGH3	0	2525.11	2.08494e+08	4.93	High
High	VAGCTDIAYPSLVLNLLPSGAR	1xCarbamidomethyl [C4]	1	1	2	W6UGH3	0	2287.21	2.588e+08	4.21	High
High	NIILLAANPPDQSR		1	1	4	W6UGH3	0	1521.84	5.15401e+08	3.81	High
High	GSVGGYFLAGR		1	1	1	W6UGH3	0	1083.56	2.84454e+08	3	High
High	HAPFDPDLDAPK		1	1	5	W6UGH3	0	1322.64	824289020	2.98	High
High	RLIFADR		1	1	1	W6UGH3	1	890.521	3.04624e+08	2.94	High
High	GVFAECSIPPSDALQFFK	1xCarbamidomethyl [C6]	1	1	2	W6UGH3	0	2012.98	1.9008e+08	2.7	High
High	EPVFTEEEAEELIEMK		1	1	2	W6UGH3	0	1922.89	1.61167e+08	2.32	High
High	ILFADTVACGDANLCQK	2xCarbamidomethyl [C9; C15]	1	1	1	W6UGH3	0	1895.9	2.0056e+08	1.94	High
W6UR49	Uncharacterized protein OS=Echinococcus granulosus GN=EGR_00739 PE=4 SV=1	31.6425	14	20	14	1	414	46	8.29	3.806	56.49	14	20
Confidence	Sequence	Modifications	# Protein Groups	# Proteins	# PSMs	Master Protein Accessions	# Missed Cleavages	Theo. MH+ [Da]	Area: F2: Sample	XCorr A Sequest HT	Confidence A Sequest HT
High	KPESQAQLITVANQLR		1	1	1	W6UR49	0	1796	3.99799e+08	4.69	High
High	HGSDTEVQVNSFK		1	1	2	W6UR49	0	1447.68	1.49105e+08	3.85	High
High	QAVCMLELKVPEDTESSIEAGEYR	1xCarbamidomethyl [C4]	1	1	1	W6UR49	1	2754.3	6.91967e+07	3.48	High
High	HGSDTEVQVNSFKK		1	1	1	W6UR49	1	1575.78	5.11664e+08	3.24	High
High	IPAEVNPTITYTR		1	1	2	W6UR49	0	1474.79	1.62761e+09	3.19	High
High	VPEDTESSIEAGEYR		1	1	3	W6UR49	0	1681.76	669849233	3.17	High
High	KAPGIELLDR		1	1	1	W6UR49	1	1111.65	3.46308e+08	2.73	High
High	IGNTFPAGDTNNTPSGR		1	1	2	W6UR49	0	1718.81	6.4402e+08	2.67	High
High	APGIELLDR		1	1	1	W6UR49	0	983.552	8.20687e+07	2.4	High
High	NASALIILEK		1	1	2	W6UR49	0	1071.64	4.5299e+08	2.25	High
High	ITLNGQCNVR	1xCarbamidomethyl [C7]	1	1	1	W6UR49	0	1174.6	7.47332e+07	2.12	High
High	EIVAPTGGK		1	1	1	W6UR49	0	871.488	2.82393e+08	2.1	High
High	CFDQVTFK	1xCarbamidomethyl [C1]	1	1	1	W6UR49	0	1044.48	1.80615e+08	2.05	High
High	QAVCMLELK	1xCarbamidomethyl [C4]	1	1	1	W6UR49	0	1091.56	106760956	1.93	High
U6J7F4	Syndecan binding protein syntenin OS=Echinococcus granulosus GN=EGR_02526 PE=4 SV=1	46.5278	12	21	12	1	288	31	7.4	5.661	56.31	12	21
Confidence	Sequence	Modifications	# Protein Groups	# Proteins	# PSMs	Master Protein Accessions	# Missed Cleavages	Theo. MH+ [Da]	Area: F2: Sample	XCorr A Sequest HT	Confidence A Sequest HT
High	GVFVTYVESDSPAAEAGLR		1	1	3	U6J7F4	0	1967.97	1.85018e+09	4.73	High
High	RSCGPTVDIIIR	1xCarbamidomethyl [C3]	1	1	1	U6J7F4	1	1386.75	4.86195e+07	3.75	High
High	VTLIPGFYYQHLSK		1	1	2	U6J7F4	0	1665.9	2.23168e+09	3.19	High
High	SCGPTVDIIIR	1xCarbamidomethyl [C2]	1	1	1	U6J7F4	0	1230.65	5.43729e+08	2.84	High
High	DPVNVSQGVR		1	1	2	U6J7F4	0	1070.56	2133001292	2.71	High
High	NGVLINSHLVEVNGINVLGLSDKK		1	1	1	U6J7F4	1	2532.41	4.05637e+07	2.67	High
High	DGDIEAIVK		1	1	1	U6J7F4	0	959.504	1026197009	2.41	High
High	INSQYTVGMTGK		1	1	2	U6J7F4	0	1298.64	970879071	2.4	High
High	HGFVGLQLR		1	1	3	U6J7F4	0	1026.58	1446931777	2.28	High
High	INSQYTVGMTGK	1xOxidation [M9]	1	1	1	U6J7F4	0	1314.64	4.30099e+08	2.27	High
High	DSLGCLGILIK	1xCarbamidomethyl [C5]	1	1	1	U6J7F4	0	1188.67	5.54768e+08	2.16	High
High	VSPQNVR		1	1	2	U6J7F4	0	799.442	2.9507e+08	2.06	High
High	FGDQVLK		1	1	1	U6J7F4	0	806.441	6.04308e+08	2.05	High
W6UCS4	Annexin A7 OS=Echinococcus granulosus GN=EGR_06077 PE=4 SV=1	41.2698	11	19	11	1	315	35.6	5.2	3.329	55.86	11	19
Confidence	Sequence	Modifications	# Protein Groups	# Proteins	# PSMs	Master Protein Accessions	# Missed Cleavages	Theo. MH+ [Da]	Area: F2: Sample	XCorr A Sequest HT	Confidence A Sequest HT
High	RSLEQDVIHDVSGDFER		1	1	2	W6UCS4	1	2001.96	389179796	4.54	High
High	GLGTDETILIDVICSSSNEEIHELK	1xCarbamidomethyl [C14]	1	1	1	W6UCS4	0	2772.36	4.25691e+08	4.37	High
High	DDVVKDCESLYQAGEAK	1xCarbamidomethyl [C7]	1	1	2	W6UCS4	1	1926.87	5.23807e+08	3.92	High
High	GLGTDEDAIIDVLSHR		1	1	3	W6UCS4	0	1710.87	1.61686e+09	3.16	High
High	SLEQDVIHDVSGDFER		1	1	4	W6UCS4	0	1845.86	1.25962e+09	3.12	High
High	LAVLYSFYDK		1	1	2	W6UCS4	0	1218.64	5.72478e+08	2.79	High
High	ETSGDYRDALLALLK		1	1	1	W6UCS4	1	1664.89	551652565	2.56	High
High	AHVNASALYR		1	1	1	W6UCS4	0	1101.58	2.44297e+08	2.51	High
High	DCESLYQAGEAK	1xCarbamidomethyl [C2]	1	1	1	W6UCS4	0	1370.59	2.13579e+08	2.43	High
High	YYAEVLYQSMK		1	1	1	W6UCS4	0	1394.67	4.5266e+08	2.42	High
High	VLVALLQGK		1	1	1	W6UCS4	0	940.619	2.50211e+08	2.11	High
W6U118	Uncharacterized protein OS=Echinococcus granulosus GN=EGR_10334 PE=4 SV=1	29.562	7	22	6	1	274	30.2	8.34	2.652	54.62	7	22
Confidence	Sequence	Modifications	# Protein Groups	# Proteins	# PSMs	Master Protein Accessions	# Missed Cleavages	Theo. MH+ [Da]	Area: F2: Sample	XCorr A Sequest HT	Confidence A Sequest HT
High	EAAIFVIIDGLMSPIK		1	1	2	W6U118	0	1716.96	7.24757e+07	3.62	High
High	GQSNVEVALAVR		1	1	6	W6U118	0	1242.68	2.52919e+09	3.21	High
High	IVGTPAGPSPPMYFR		1	1	4	W6U118	0	1589.81	4.13279e+09	3.14	High
High	GTTLVLSESPVCR	1xCarbamidomethyl [C12]	1	1	2	W6U118	0	1418.73	5758754522	2.39	High
High	IVGTPAGPSPPMYFR	1xOxidation [M12]	1	1	1	W6U118	0	1605.81	1871717699	2.22	High
High	GLTSLYQNGK		1	1	1	W6U118	0	1080.57	1.00221e+09	2.04	High
High	TSFPLSR		4	5	4	W6U118; W6TZB6; W6U6B2; W6U8U0	0	807.436	4.83185e+09	2.04	High
High	VWGSPCQR	1xCarbamidomethyl [C6]	1	1	2	W6U118	0	989.462	480291618	1.95	High
U6IUN6	Thioredoxin peroxidase OS=Echinococcus granulosus GN=EGR_00209 PE=4 SV=1	60.1036	10	21	10	1	193	21.4	6.2	4.623	53.88	10	21
Confidence	Sequence	Modifications	# Protein Groups	# Proteins	# PSMs	Master Protein Accessions	# Missed Cleavages	Theo. MH+ [Da]	Area: F2: Sample	XCorr A Sequest HT	Confidence A Sequest HT
High	GCQLLACSTDSGYCHLAWNNVSR	3xCarbamidomethyl [C2; C7; C14]	1	1	1	U6IUN6	0	2669.17	163312072	3.94	High
High	DYGVLIEDQGIALR		1	1	4	U6IUN6	0	1561.82	1.23716e+09	3.41	High
High	ALVDGELKDVSLSDYR		1	1	2	U6IUN6	1	1779.91	1.30831e+09	2.92	High
High	QITINDLPVGR		1	1	5	U6IUN6	0	1225.69	6.48761e+08	2.77	High
High	HGEVCPANWQPGSK	1xCarbamidomethyl [C5]	1	1	1	U6IUN6	0	1566.71	103187003	2.72	High
High	GLFIIDDKGVLR		1	1	3	U6IUN6	1	1345.78	3.49686e+08	2.61	High
High	LLDAFQFTDK		1	1	2	U6IUN6	0	1197.62	2.03853e+09	2.19	High
High	EGGVQGMR		1	1	1	U6IUN6	0	833.393	8.12481e+07	2.18	High
High	GLFIIDDK		1	1	1	U6IUN6	0	920.509	4.2523e+08	2.02	High
High	LAPSFTCK	1xCarbamidomethyl [C7]	1	1	1	U6IUN6	0	923.466	5.25304e+08	1.92	High
U6JGI4	14-3-3 protein beta:alpha OS=Echinococcus granulosus GN=EGR_10354 PE=3 SV=1	53.629	14	19	13	1	248	27.8	4.88	4.337	53.36	14	19
Confidence	Sequence	Modifications	# Protein Groups	# Proteins	# PSMs	Master Protein Accessions	# Missed Cleavages	Theo. MH+ [Da]	Area: F2: Sample	XCorr A Sequest HT	Confidence A Sequest HT
High	YLAEVQEGEQNDKSTEAAEEAYQK		1	1	2	U6JGI4	1	2730.24	791803918	3.88	High
High	QAGTPLADQTDIYLK		1	1	2	U6JGI4	0	1633.84	3.6614e+08	3.56	High
High	TIAEMGNELNNEER		1	1	2	U6JGI4	0	1619.73	3.72877e+08	3.37	High
High	AAFDAAITEVDSIKDETYK		1	1	1	U6JGI4	1	2087.02	185450373	3.08	High
High	ATSLAEAELSVTHPIR		1	1	2	U6JGI4	0	1694.91	4.91571e+08	3.05	High
High	KQAGTPLADQTDIYLK		1	1	1	U6JGI4	1	1761.94	2.15604e+08	3.03	High
High	ICNDVLALLSK	1xCarbamidomethyl [C2]	1	1	1	U6JGI4	0	1245.69	5.31573e+08	3.01	High
High	QAGTPLADQTDIYLKK		1	1	1	U6JGI4	1	1761.94	2.15604e+08	3	High
High	YLAEVQEGEQNDK		1	1	1	U6JGI4	0	1522.7	3.09245e+08	2.83	High
High	TIAEMGNELNNEER	1xOxidation [M5]	1	1	1	U6JGI4	0	1635.73	7.69422e+07	2.75	High
High	DHASLVSIAK		1	1	1	U6JGI4	0	1040.57	9.80946e+07	2.52	High
High	KVEEELTK		1	1	1	U6JGI4	1	975.536	5.57346e+08	2.32	High
High	LAEQAER		1	1	1	U6JGI4	0	816.421	9.11074e+07	2.15	High
High	STEAAEEAYQK		1	1	1	U6JGI4	0	1226.55	2.39103e+08	2.09	High
High	NLLSVAYK		3	3	1	U6JEE0; U6JGI4; Q56J98	0	907.525	5.46049e+08	2.04	High
W6UF17	Signal recognition particle protein OS=Echinococcus granulosus GN=EGR_05702 PE=3 SV=1	15.8048	16	20	16	1	1373	153.6	8.37	0.567	52.91	16	20
Confidence	Sequence	Modifications	# Protein Groups	# Proteins	# PSMs	Master Protein Accessions	# Missed Cleavages	Theo. MH+ [Da]	Area: F2: Sample	XCorr A Sequest HT	Confidence A Sequest HT
High	VEFNTTSWDAPPPSDSPTNTEHVTSNR		1	1	1	W6UF17	0	2986.34	179371262	4.67	High
High	LLNKPLSLNDLQTVDEEYYNSLLFIR		1	1	1	W6UF17	0	3110.64	2.80773e+08	3.57	High
High	TPATGDLLTIPR		1	1	3	W6UF17	0	1254.71	5.56846e+08	3.5	High
High	ENALPLSHTCFNR	1xCarbamidomethyl [C10]	1	1	1	W6UF17	0	1558.74	2.17513e+08	3.1	High
High	SDLLNDSFNQLLK		1	1	1	W6UF17	0	1506.78	207680492	3.05	High
High	TGWNPHFNSR		1	1	1	W6UF17	0	1215.57	9.20717e+07	2.66	High
High	QPGSADSNQWTLDR		1	1	1	W6UF17	0	1574.72	8.98528e+07	2.64	High
High	FIDNGFTLPFYK		1	1	1	W6UF17	0	1461.74	2.95181e+08	2.57	High
High	YLCHVNSSTDK	1xCarbamidomethyl [C3]	1	1	1	W6UF17	0	1323.6	1.45649e+08	2.43	High
High	YTPEGFVFYVDHNTR		1	1	1	W6UF17	0	1844.86	6.94206e+08	2.42	High
High	TQWEKPQPLPSGWER		1	1	1	W6UF17	0	1838.92	115965587	2.36	High
High	RLDQNNR		1	1	1	W6UF17	1	915.476	5.0951e+07	2.25	High
High	STPTAEESR		1	1	1	W6UF17	0	977.453	43842748	2.13	High
High	LDLPPYR		1	1	3	W6UF17	0	873.483	4.20743e+07	1.99	High
High	LSVTFEDEEALDYGGVQR		1	1	1	W6UF17	0	2027.96	6631577	1.96	High
High	SYEILVEK		1	1	1	W6UF17	0	980.53	289427007	1.9	High
W6UEU0	Major vault protein OS=Echinococcus granulosus GN=EGR_08488 PE=4 SV=1	49.8024	9	17	9	1	253	28.5	5.25	3.87	50.25	9	17
Confidence	Sequence	Modifications	# Protein Groups	# Proteins	# PSMs	Master Protein Accessions	# Missed Cleavages	Theo. MH+ [Da]	Area: F2: Sample	XCorr A Sequest HT	Confidence A Sequest HT
High	FAQPPFPLYPGEQLQGEVTPLK		1	1	2	W6UEU0	0	2456.29	627454897	3.97	High
High	VITESGQVVLDYGEEEYR		1	1	2	W6UEU0	0	2086	222077393	3.83	High
High	IPGEQWLFEGPGVYKPR		1	1	2	W6UEU0	0	1973.03	6.87829e+08	3.64	High
High	AIVAFTDDNGNAR		1	1	2	W6UEU0	0	1363.66	2.41984e+08	3.21	High
High	KEVTVLSQR		1	1	1	W6UEU0	1	1059.62	9.13142e+07	3	High
High	KDHESIVQMPAK		1	1	1	W6UEU0	1	1382.71	7.8301e+07	2.92	High
High	EYCIILNPVKR	1xCarbamidomethyl [C3]	1	1	2	W6UEU0	1	1404.77	1.46721e+08	2.9	High
High	ILPPNEALLLR		1	1	4	W6UEU0	0	1248.77	491671384	2.53	High
High	CVETYHAYNLDEK	1xCarbamidomethyl [C1]	1	1	1	W6UEU0	0	1641.72	3.60818e+08	2.36	High
W6U370	Phospholipid-transporting ATPase OS=Echinococcus granulosus GN=EGR_10165 PE=3 SV=1	17.352	18	19	18	1	1216	136.1	7.4	1.049	47.28	18	19
Confidence	Sequence	Modifications	# Protein Groups	# Proteins	# PSMs	Master Protein Accessions	# Missed Cleavages	Theo. MH+ [Da]	Area: F2: Sample	XCorr A Sequest HT	Confidence A Sequest HT
High	SEAHLELNAFR		1	1	1	W6U370	0	1286.65	8.00751e+07	3.47	High
High	QLTEDQYADFALR		1	1	1	W6U370	0	1569.75	1.27889e+08	3.39	High
High	KGQVTLPSAK		1	1	1	W6U370	1	1028.61	77346520	2.91	High
High	LHLGSVAFAPDSMDDLTETLR		1	1	1	W6U370	0	2288.12	4.45151e+07	2.85	High
High	QASLASDFSVTQFSHVAR		1	1	1	W6U370	0	1950.97	9.41805e+07	2.78	High
High	IGVVDTDDGMDNAR		1	1	1	W6U370	0	1477.66	8.39671e+07	2.73	High
High	LVPHGQALHIFQPVTGR		1	1	1	W6U370	0	1870.04	9.68851e+07	2.67	High
High	TDQLDGETDWK		1	1	1	W6U370	0	1307.58	168969906	2.55	High
High	YLNQVPYSSDFFSSYSPR		1	1	1	W6U370	0	2156.99	33028812	2.36	High
High	ITYLLSDK		1	1	1	W6U370	0	952.535	1.27644e+08	2.27	High
High	QCPAVVVCR	2xCarbamidomethyl [C2; C8]	1	1	1	W6U370	0	1088.53	55214580	2.24	High
High	YYEYEFLDLIR		1	1	1	W6U370	0	1523.74	4.91448e+07	2.22	High
High	DKDLPGCVVR	1xCarbamidomethyl [C7]	1	1	1	W6U370	1	1158.59	39367405	2.21	High
High	STTIPEELGR		1	1	1	W6U370	0	1102.57	3.03243e+08	2.19	High
High	DREVNNALYTK		1	1	1	W6U370	1	1322.67	34775997	2.15	High
High	IVYSFMITR		1	1	1	W6U370	0	1129.61	7.58678e+07	2.13	High
High	IHSFEGTFAR		1	1	1	W6U370	0	1164.58	58498725	2.12	High
High	IGVVDTDDGMDNAR	1xOxidation [M10]	1	1	1	W6U370	0	1493.65	81566716	2.1	High
High	GQVTLPSAK		1	1	1	W6U370	0	900.515	3.362e+07	1.95	High
W6UUI4	Severin OS=Echinococcus granulosus GN=EGR_08063 PE=4 SV=1	39.071	11	15	11	1	366	41.3	6.06	2.03	45.88	11	15
Confidence	Sequence	Modifications	# Protein Groups	# Proteins	# PSMs	Master Protein Accessions	# Missed Cleavages	Theo. MH+ [Da]	Area: F2: Sample	XCorr A Sequest HT	Confidence A Sequest HT
High	HSTADEYGTAAYK		1	1	2	W6UUI4	0	1413.63	325988429	4.7	High
High	FLQTCPNPFLPITVVTDEQAESFLK	1xCarbamidomethyl [C5]	1	1	1	W6UUI4	0	2894.46	1.8623e+08	4.6	High
High	HDIKPDDVYIILTK		1	1	2	W6UUI4	0	1669.92	5.57817e+08	4.06	High
High	QSVHSGDVFILDLGSR		1	1	1	W6UUI4	0	1729.89	1.681e+08	3.26	High
High	SSAAAFLQDLESK		1	1	2	W6UUI4	0	1366.68	164214272	3.13	High
High	HVKPDEYRPR		1	1	1	W6UUI4	0	1296.68	1.51259e+08	2.83	High
High	DSNMELFGSSK		1	1	1	W6UUI4	0	1214.54	5.92558e+07	2.71	High
High	TVELDTFLDDAAVQHR		1	1	2	W6UUI4	0	1829.9	8.55348e+08	2.67	High
High	ATSPFLMVWR		1	1	1	W6UUI4	0	1207.63	135716947	2.29	High
High	GGYASGFR		1	1	1	W6UUI4	0	814.384	1.51406e+08	2	High
High	CWEPVGR	1xCarbamidomethyl [C1]	1	1	1	W6UUI4	0	903.414	1.11373e+08	1.97	High
W6V2P2	Hydatid disease diagnostic antigen P-29 OS=Echinococcus granulosus GN=P29 PE=4 SV=1	53.7815	13	16	13	1	238	27.1	5.81	4.456	45.78	13	16
Confidence	Sequence	Modifications	# Protein Groups	# Proteins	# PSMs	Master Protein Accessions	# Missed Cleavages	Theo. MH+ [Da]	Area: F2: Sample	XCorr A Sequest HT	Confidence A Sequest HT
High	TSDLIHEIDQMK		1	1	2	W6V2P2	0	1429.7	2.85456e+08	3.96	High
High	KNFNSEVNTTFIEDLK		1	1	1	W6V2P2	1	1898.95	2.93367e+08	3.73	High
High	LGTALEQVASQSEK		1	1	2	W6V2P2	0	1460.76	2305823500	3.63	High
High	ITTTDKLGTALEQVASQSEK		1	1	2	W6V2P2	1	2120.11	3.82232e+08	3.42	High
High	IITATEEFVDINIASK		1	1	1	W6V2P2	0	1763.94	1.05458e+08	3.27	High
High	NFLNTTLSEAQK		1	1	1	W6V2P2	0	1365.7	323745572	3.15	High
High	EFDGLSVQLLDLIR		1	1	1	W6V2P2	0	1617.88	1.49155e+08	3.1	High
High	MLTEASDVHQR	1xOxidation [M1]	1	1	1	W6V2P2	0	1302.61	7.48768e+07	2.74	High
High	VHQESLTIFEK		1	1	1	W6V2P2	0	1330.7	1.43516e+08	2.32	High
High	LDLDSDK		1	1	1	W6V2P2	0	805.394	4.66786e+07	1.99	High
High	TKLEEVR		1	1	1	W6V2P2	1	874.499	2.52213e+08	1.92	High
High	NFNSEVNTTFIEDLK		1	1	1	W6V2P2	0	1770.85	7.84146e+07	1.91	High
High	LDLDSDKTK		1	1	1	W6V2P2	1	1034.54	2.36836e+08	1.91	High
W6V1T8	Glyceraldehyde-3-phosphate dehydrogenase OS=Echinococcus granulosus GN=EGR_05325 PE=3 SV=1	50	11	16	11	1	336	36.1	8.27	2.728	45.71	11	16
Confidence	Sequence	Modifications	# Protein Groups	# Proteins	# PSMs	Master Protein Accessions	# Missed Cleavages	Theo. MH+ [Da]	Area: F2: Sample	XCorr A Sequest HT	Confidence A Sequest HT
High	VINDNFGIVEGLMTTVHSYTATQK		1	1	1	W6V1T8	0	2638.32	1.97125e+08	4.91	High
High	GILEYTEDQVVSTDFLSTTCSSTFDAR	1xCarbamidomethyl [C20]	1	1	1	W6V1T8	0	3042.39	1.03601e+08	3.91	High
High	TAAQNIIPASTGAAK		1	1	2	W6V1T8	0	1413.77	838098382	3.87	High
High	VPTPNVSVVDLTCK	1xCarbamidomethyl [C13]	1	1	3	W6V1T8	0	1528.8	4.18481e+08	3.66	High
High	VIISAPSADAPMFVVGVNHEK		1	1	1	W6V1T8	0	2181.14	2.66818e+08	3.3	High
High	VVSNASCTTNCLAPLAK	2xCarbamidomethyl [C7; C11]	1	1	1	W6V1T8	0	1805.89	1.16266e+08	2.55	High
High	ASAHFQGGAK		1	1	1	W6V1T8	0	973.485	5.66804e+07	2.4	High
High	VVDLISYMFK		1	1	1	W6V1T8	0	1214.65	2.23052e+08	2.39	High
High	VIISAPSADAPMFVVGVNHEK	1xOxidation [M12]	1	1	1	W6V1T8	0	2197.13	1.04323e+08	2.38	High
High	LIAWYDNEFGYSCR	1xCarbamidomethyl [C13]	1	1	2	W6V1T8	0	1793.8	1.74268e+08	2.32	High
High	AASESSALK		1	1	1	W6V1T8	0	863.447	8.87176e+07	1.94	High
High	LVIDSHR		1	1	1	W6V1T8	0	839.473	8.05676e+07	1.91	High
W6V1I3	Ras-related protein O-RAL OS=Echinococcus granulosus GN=EGR_00066 PE=4 SV=1	42.6667	12	16	12	1	300	34.6	9.23	3.281	45.63	12	16
Confidence	Sequence	Modifications	# Protein Groups	# Proteins	# PSMs	Master Protein Accessions	# Missed Cleavages	Theo. MH+ [Da]	Area: F2: Sample	XCorr A Sequest HT	Confidence A Sequest HT
High	ISFGSEDVQLHILDTAGQEDYAGIR		1	1	1	W6V1I3	0	2734.33	3.06353e+08	4.64	High
High	RVSQEEAEDFCRK	1xCarbamidomethyl [C11]	1	1	1	W6V1I3	2	1653.76	8.28839e+07	4.29	High
High	SALTLYFMYDEFVKDYEPTR		1	1	1	W6V1I3	1	2488.17	1.42036e+08	3.76	High
High	QSFISLGEFVDQILR		1	1	1	W6V1I3	0	1751.93	2.05618e+08	3.51	High
High	NSEGFLLVFDLTDR		1	1	1	W6V1I3	0	1625.82	9.34221e+07	3.26	High
High	SDRVPMLICGNK	1xCarbamidomethyl [C9]	1	1	2	W6V1I3	1	1389.7	9.38632e+07	2.8	High
High	VSQEEAEDFCR	1xCarbamidomethyl [C10]	1	1	2	W6V1I3	0	1369.57	8.14358e+08	2.67	High
High	LIVAGVGGVGK		1	1	3	W6V1I3	0	969.609	1.49912e+09	2.4	High
High	CHVPYLETSAK	1xCarbamidomethyl [C1]	1	1	1	W6V1I3	0	1304.63	1.7373e+08	2.33	High
High	VPMLICGNK	1xOxidation [M3]; 1xCarbamidomethyl [C6]	1	1	1	W6V1I3	0	1047.53	24068596	2.2	High
High	VSQEEAEDFCRK	1xCarbamidomethyl [C10]	1	1	1	W6V1I3	1	1497.66	5.33112e+07	2.15	High
High	VDLTENR		1	1	1	W6V1I3	0	846.432	3.50577e+08	2.04	High
W6ULS3	Transforming protein RhoA OS=Echinococcus granulosus GN=EGR_06099 PE=3 SV=1	56.4103	10	16	4	1	195	22	7.61	9	44.12	10	16
Confidence	Sequence	Modifications	# Protein Groups	# Proteins	# PSMs	Master Protein Accessions	# Missed Cleavages	Theo. MH+ [Da]	Area: F2: Sample	XCorr A Sequest HT	Confidence A Sequest HT
High	VELALWDTAGQEDYDR		2	2	3	W6ULS3; W6UDK8	0	1880.87	1.38993e+09	3.81	High
High	HFCPNVPIILVGNK	1xCarbamidomethyl [C3]	2	2	4	W6ULS3; W6UDK8	0	1607.87	6.28156e+08	3.25	High
High	KLVIVGDGTCGK	1xCarbamidomethyl [C10]	1	1	1	W6ULS3	1	1246.68	3.00783e+07	2.89	High
High	HFCPNVPIILVGNKK	1xCarbamidomethyl [C3]	2	2	1	W6ULS3; W6UDK8	1	1735.97	100285785	2.83	High
High	DQFPEVYVPTVFENYVADIEMENTR		1	1	1	W6ULS3	0	3005.39	8.3779e+07	2.42	High
High	TCLLIVFSK	1xCarbamidomethyl [C2]	2	3	2	W6ULS3; W6UDK8	0	1080.61	3.42265e+08	2.41	High
High	LVIVGDGTCGK	1xCarbamidomethyl [C9]	1	1	1	W6ULS3	0	1118.59	298555529	2.25	High
High	ANQIGAYGYVECSAK	1xCarbamidomethyl [C12]	1	1	1	W6ULS3	0	1630.75	146201687	2.25	High
High	QSPVTTEQGK		2	2	1	W6ULS3; W6UDK8	0	1074.54	6.34604e+08	2.24	High
High	AALETSKK		2	2	1	W6ULS3; W6UDK8	1	847.488	2.53139e+07	2.08	High
W6UXT1	Major egg antigen OS=Echinococcus granulosus GN=EGR_01883 PE=3 SV=1	46.9841	12	17	12	1	315	36.1	6.11	3.062	43.46	12	17
Confidence	Sequence	Modifications	# Protein Groups	# Proteins	# PSMs	Master Protein Accessions	# Missed Cleavages	Theo. MH+ [Da]	Area: F2: Sample	XCorr A Sequest HT	Confidence A Sequest HT
High	NGVLTVEAPAPGIEVER		1	1	1	W6UXT1	0	1750.93	2.34123e+08	3.52	High
High	SFHVPSDIDPESLDAK		1	1	3	W6UXT1	0	1756.84	2.51593e+08	3.23	High
High	DSGMQSNFDDFWR		1	1	1	W6UXT1	0	1604.64	1.15369e+08	3.12	High
High	LVVEGERDDSYFSR		1	1	2	W6UXT1	1	1671.8	6.42429e+08	2.96	High
High	DFPICPFTDLNR	1xCarbamidomethyl [C5]	1	1	2	W6UXT1	0	1494.7	307894299	2.89	High
High	AMLLPDGVCTEEIK	1xCarbamidomethyl [C9]	1	1	1	W6UXT1	0	1575.78	2.75529e+08	2.56	High
High	VENQTLSVHAK		1	1	1	W6UXT1	0	1225.65	1.75074e+08	2.4	High
High	DSGMQSNFDDFWR	1xOxidation [M4]	1	1	1	W6UXT1	0	1620.64	6.38063e+07	2.36	High
High	GNNSSSGQYFCR	1xCarbamidomethyl [C11]	1	1	1	W6UXT1	0	1376.56	2.03428e+08	2.21	High
High	QFDTMER		1	1	1	W6UXT1	0	926.404	5.47485e+07	2.11	High
High	DENGQTWFR		1	1	1	W6UXT1	0	1152.51	7.96489e+07	2.03	High
High	FDLQAFNPEDIEVK		1	1	1	W6UXT1	0	1664.82	302837357	1.99	High
High	IPIEEGGCR	1xCarbamidomethyl [C8]	1	1	1	W6UXT1	0	1030.5	5.65024e+07	1.95	High
W6UGM0	Calpain OS=Echinococcus granulosus GN=EGR_04488 PE=3 SV=1	22.9137	13	17	13	1	707	80.1	6.79	1.04	43.09	13	17
Confidence	Sequence	Modifications	# Protein Groups	# Proteins	# PSMs	Master Protein Accessions	# Missed Cleavages	Theo. MH+ [Da]	Area: F2: Sample	XCorr A Sequest HT	Confidence A Sequest HT
High	DFFNTNRPISISEFTNTR		1	1	2	W6UGM0	0	2159.05	5.24483e+08	3.49	High
High	DPVTNSINAEQLR		1	1	2	W6UGM0	0	1456.74	521498216	3.46	High
High	LNNGLIAGHAYSVNDLEDVTYK		1	1	1	W6UGM0	0	2406.19	1.3378e+08	3.34	High
High	GQTIQGPDYVGVFK		1	1	2	W6UGM0	0	1508.77	4.68037e+08	2.76	High
High	VPGPEFYSDVHK		1	1	1	W6UGM0	0	1374.67	1.83485e+08	2.4	High
High	LEETFFSGEWVK		1	1	1	W6UGM0	0	1471.71	1.1619e+08	2.31	High
High	TLNVTELR		1	1	2	W6UGM0	0	945.536	4.41483e+08	2.23	High
High	ADFIVAGADR		1	1	1	W6UGM0	0	1034.53	179424468	2.16	High
High	IVYDPDDSAGR		1	1	1	W6UGM0	0	1207.56	9.26723e+07	2.13	High
High	GGGNFFTIGFCVYK	1xCarbamidomethyl [C11]	1	1	1	W6UGM0	0	1566.74	4.97848e+07	2.11	High
High	LWENCQCWR	2xCarbamidomethyl [C5; C7]	1	1	1	W6UGM0	0	1351.57	6.61588e+07	2.04	High
High	NVNAGGCANFR	1xCarbamidomethyl [C7]	1	1	1	W6UGM0	0	1179.53	2.94896e+08	2.03	High
High	MEYDEFKR		1	1	1	W6UGM0	1	1117.5	4.87197e+07	1.93	High
Q56J98	14-3-3 protein OS=Echinococcus granulosus GN=EGR_03128 PE=2 SV=1	42.915	10	15	9	1	247	27.9	5	2.981	42.11	10	15
Confidence	Sequence	Modifications	# Protein Groups	# Proteins	# PSMs	Master Protein Accessions	# Missed Cleavages	Theo. MH+ [Da]	Area: F2: Sample	XCorr A Sequest HT	Confidence A Sequest HT
High	SATEVAEGDMQTTHPIR		1	1	2	Q56J98	0	1842.87	7.89385e+08	3.99	High
High	DVLESGADLSVEER		1	1	1	Q56J98	0	1518.73	401956105	3.51	High
High	KAFDDAVAELDTLPEESYK		1	1	2	Q56J98	1	2141.03	4.56438e+08	3.41	High
High	DATLIMQLLR		1	1	1	Q56J98	0	1173.67	1.61104e+08	3.06	High
High	EILDLLDKTLLPAASSSESK		1	1	1	Q56J98	1	2130.15	5.07754e+07	2.9	High
High	YVAEFCTGDER	1xCarbamidomethyl [C6]	1	1	2	Q56J98	0	1346.57	8.6239e+08	2.65	High
High	SATEVAEGDMQTTHPIR	1xOxidation [M10]	1	1	1	Q56J98	0	1858.86	332571300	2.55	High
High	RACELAR	1xCarbamidomethyl [C3]	1	1	1	Q56J98	1	875.452	9.33426e+07	2.53	High
High	TLLPAASSSESK		1	1	2	Q56J98	0	1190.63	1.04011e+09	2.47	High
High	NLLSVAYK		3	3	1	U6JEE0; U6JGI4; Q56J98	0	907.525	5.46049e+08	2.04	High
High	EILDLLDK		1	1	1	Q56J98	0	958.546	4.10876e+08	1.91	High
W6UE44	Uncharacterized protein OS=Echinococcus granulosus GN=EGR_05994 PE=4 SV=1	29.8969	13	17	13	1	388	41.9	10.58	2.162	39.98	13	17
Confidence	Sequence	Modifications	# Protein Groups	# Proteins	# PSMs	Master Protein Accessions	# Missed Cleavages	Theo. MH+ [Da]	Area: F2: Sample	XCorr A Sequest HT	Confidence A Sequest HT
High	SNPLTHTTPVTR		1	1	2	W6UE44	0	1323.7	2.09092e+08	3.14	High
High	GKPPIPAMLNSK		1	1	1	W6UE44	0	1252.71	3.60534e+07	2.94	High
High	DKVIVAAIDGDAK		1	1	1	W6UE44	1	1314.73	2.9027e+08	2.89	High
High	RAEPPSVAR		1	1	2	W6UE44	1	982.543	2.92245e+08	2.88	High
High	ISSLDPALESR		1	1	3	W6UE44	0	1187.63	9.29209e+08	2.62	High
High	TTSLTPITMDR		1	1	1	W6UE44	0	1235.63	1.28602e+08	2.47	High
High	VIVAAIDGDAK		1	1	1	W6UE44	0	1071.6	6.77246e+08	2.35	High
High	TTFISTDPSNYR		1	1	1	W6UE44	0	1401.66	433366407	2.34	High
High	SVTLDSITR		1	1	1	W6UE44	0	991.542	2.70226e+08	2.25	High
High	KTYIVALR		1	1	1	W6UE44	1	963.599	6.56215e+07	2.17	High
High	SPSISYQSK		1	1	1	W6UE44	0	996.5	139026076	2.02	High
High	TYIVALR		1	1	1	W6UE44	0	835.504	352917838	1.96	High
High	TLTANIQTAK		1	1	1	W6UE44	0	1060.6	1.15776e+09	1.93	High
U6IXV3	Fructose-bisphosphate aldolase OS=Echinococcus granulosus GN=EGR_00458 PE=3 SV=1	43.5262	13	15	13	1	363	39.6	8.07	2.311	39.25	13	15
Confidence	Sequence	Modifications	# Protein Groups	# Proteins	# PSMs	Master Protein Accessions	# Missed Cleavages	Theo. MH+ [Da]	Area: F2: Sample	XCorr A Sequest HT	Confidence A Sequest HT
High	ISSHNPSYLAMLENANVLAR		1	1	1	U6IXV3	0	2200.12	80290689	3.72	High
High	TVPVAVPGIVFLSGGQSELDATR		1	1	1	U6IXV3	0	2313.24	206412909	3.36	High
High	FAAINLENTEENRR		1	1	2	U6IXV3	1	1676.84	4.48804e+08	3.05	High
High	HISGVILFHETVYQK		1	1	1	U6IXV3	0	1770.95	7.28927e+07	2.91	High
High	FAAINLENTEENR		1	1	1	U6IXV3	0	1520.73	23268692	2.81	High
High	ELLFTTDPEFAK		1	1	1	U6IXV3	0	1410.72	3.08158e+08	2.51	High
High	VGQAEFLQLAK		1	1	1	U6IXV3	0	1203.67	2.32068e+08	2.51	High
High	VTEQVLSFVYK		1	1	2	U6IXV3	0	1312.71	277018614	2.44	High
High	GLLAADESTSTIGK		1	1	1	U6IXV3	0	1362.71	181753324	2.42	High
High	ALQASAIAAWQGKPENVK		1	1	1	U6IXV3	0	1882.02	84391834	2.39	High
High	YSVEDNAR		1	1	1	U6IXV3	0	953.432	6.96415e+07	2.29	High
High	KYSVEDNAR		1	1	1	U6IXV3	1	1081.53	4.14521e+07	2.08	High
High	ENASAIVAPGK		1	1	1	U6IXV3	0	1056.57	2.64647e+08	1.98	High
U6JHY6	Anoctamin OS=Echinococcus granulosus GN=EGR_10154 PE=3 SV=1	17.3786	14	15	14	1	1030	116.9	6.51	0.743	37.9	14	15
Confidence	Sequence	Modifications	# Protein Groups	# Proteins	# PSMs	Master Protein Accessions	# Missed Cleavages	Theo. MH+ [Da]	Area: F2: Sample	XCorr A Sequest HT	Confidence A Sequest HT
High	GGDDASPHYVTEEDVEYER		1	1	2	U6JHY6	0	2167.91	1.68692e+08	3.59	High
High	WNVQHLEPVDEPPRPEFLALLK		1	1	1	U6JHY6	0	2627.4	2.83157e+08	3.56	High
High	TPLTSGDGRPILYNCR	1xCarbamidomethyl [C15]	1	1	1	U6JHY6	0	1819.91	1.11764e+08	2.72	High
High	VAEVLQFR		1	1	1	U6JHY6	0	961.547	1.38213e+08	2.62	High
High	TLLNDQWGSLK		1	1	1	U6JHY6	0	1274.67	1.91049e+08	2.5	High
High	MNLFDIPEDYDNFFNPTER		1	1	1	U6JHY6	0	2377.04	7.27679e+07	2.47	High
High	VVNELLLQNEEIEDKEK		1	1	1	U6JHY6	1	2042.07	2.62805e+08	2.45	High
High	TQSEYDDSLTLK		1	1	1	U6JHY6	0	1399.66	8.82854e+07	2.37	High
High	TEQTEVNMR		1	1	1	U6JHY6	0	1107.51	8.53665e+07	2.35	High
High	GYAQTGDQEDR		1	1	1	U6JHY6	0	1239.52	2.39849e+07	2.28	High
High	YQNVLGHR		1	1	1	U6JHY6	0	986.517	56014870	2.18	High
High	TTVNLITGR		1	1	1	U6JHY6	0	974.563	1.57781e+08	2.06	High
High	EEPSIPFWSR		1	1	1	U6JHY6	0	1247.61	1.20055e+08	2.03	High
High	IVDDVCNR	1xCarbamidomethyl [C6]	1	1	1	U6JHY6	0	990.467	9.7142e+07	1.95	High
W6UGD8	Endophilin-A1 OS=Echinococcus granulosus GN=EGR_05034 PE=4 SV=1	38.3178	11	14	11	1	321	36.9	8.41	2.162	36.79	11	14
Confidence	Sequence	Modifications	# Protein Groups	# Proteins	# PSMs	Master Protein Accessions	# Missed Cleavages	Theo. MH+ [Da]	Area: F2: Sample	XCorr A Sequest HT	Confidence A Sequest HT
High	LVIEAQNQLAAAER		1	1	3	W6UGD8	0	1525.83	6.19822e+08	3.87	High
High	ITFLQASAEAQLEYHK		1	1	1	W6UGD8	0	1848.95	1.77775e+08	3.46	High
High	EAIQAMVATYQQIADLK		1	1	2	W6UGD8	0	1892.98	1.69275e+08	3.03	High
High	KGDIATILEK		1	1	1	W6UGD8	1	1087.64	1.58616e+08	2.87	High
High	GHFPVEFVQVLE		1	1	1	W6UGD8	0	1400.72	408944827	2.72	High
High	TPSTAQNDAQK		1	1	1	W6UGD8	0	1160.55	4.77903e+07	2.42	High
High	SHSEATER		1	1	1	W6UGD8	0	916.412	2.01409e+07	2.14	High
High	WATEAFTK		1	1	1	W6UGD8	0	953.473	223755885	2.12	High
High	VDDQWYFGEK		1	1	1	W6UGD8	0	1286.57	1.8886e+08	2.11	High
High	TEVFSPIK		1	1	1	W6UGD8	0	920.509	5.11974e+08	1.95	High
High	QENYNYEEK		1	1	1	W6UGD8	0	1216.51	71137686	1.92	High
W6V4D7	Annexin OS=Echinococcus granulosus GN=EGR_04230 PE=3 SV=1	13.3838	9	13	9	1	792	87.6	6.55	0.66	36.54	9	13
Confidence	Sequence	Modifications	# Protein Groups	# Proteins	# PSMs	Master Protein Accessions	# Missed Cleavages	Theo. MH+ [Da]	Area: F2: Sample	XCorr A Sequest HT	Confidence A Sequest HT
High	ELAHDLDGDLSGHFR		1	1	4	W6V4D7	0	1681.79	3.71372e+08	4.38	High
High	NSTSALLLSAFQHK		1	1	1	W6V4D7	0	1516.81	7.00065e+07	3.2	High
High	GDNPDPTPEQLQTIK		1	1	1	W6V4D7	0	1652.81	414334346	3.05	High
High	GGDIMVNQNEVTR	1xOxidation [M5]	1	1	1	W6V4D7	0	1448.68	128640664	2.97	High
High	GGDIMVNQNEVTR		1	1	1	W6V4D7	0	1432.68	2.15633e+08	2.84	High
High	QLVEALEKPK		1	1	1	W6V4D7	0	1154.68	1.07377e+08	2.75	High
High	DCAILLTEDPIYLMAK	1xCarbamidomethyl [C2]	1	1	1	W6V4D7	0	1865.94	174620649	2.63	High
High	QSYISVLR		1	1	1	W6V4D7	0	965.541	1.91928e+08	2.01	High
High	LQIVDLYK		1	1	1	W6V4D7	0	991.582	5.09835e+08	1.93	High
High	TLETDIR		1	1	1	W6V4D7	0	847.452	2.68685e+08	1.92	High
U6IVD5	Cdc42 OS=Echinococcus granulosus GN=EGR_00052 PE=3 SV=1	40.2062	6	12	5	1	194	21.8	7.65	3.329	36.03	6	12
Confidence	Sequence	Modifications	# Protein Groups	# Proteins	# PSMs	Master Protein Accessions	# Missed Cleavages	Theo. MH+ [Da]	Area: F2: Sample	XCorr A Sequest HT	Confidence A Sequest HT
High	HHAPNTPYLLVGTQIDLRDDTATLDK		1	1	1	U6IVD5	1	2904.49	1.70277e+08	5.52	High
High	NVFDEAILATLEPPQTK		1	1	6	U6IVD5	0	1885.99	5.10537e+08	4.01	High
High	CVVVGDGAVGK	1xCarbamidomethyl [C1]	2	2	2	U6IVD5; U6JJ69	0	1060.55	7.43874e+08	3.03	High
High	TCLLISYTTNK	1xCarbamidomethyl [C2]	1	1	1	U6IVD5	0	1313.68	290473512	2.93	High
High	YVECSALTQCGLK	2xCarbamidomethyl [C4; C10]	1	1	1	U6IVD5	0	1528.71		2.86	High
High	DDTATLDK		1	1	1	U6IVD5	0	878.41	1.50324e+08	2.11	High
W6VBX7	Uncharacterized protein OS=Echinococcus granulosus GN=EGR_00893 PE=4 SV=1	26.0241	11	14	11	1	415	47.6	7.23	1.913	35.67	11	14
Confidence	Sequence	Modifications	# Protein Groups	# Proteins	# PSMs	Master Protein Accessions	# Missed Cleavages	Theo. MH+ [Da]	Area: F2: Sample	XCorr A Sequest HT	Confidence A Sequest HT
High	LVHFYDELTEAQASIPTR		1	1	2	W6VBX7	0	2090.06	1.49025e+09	3.88	High
High	RLEEVYGR		1	1	1	W6VBX7	1	1021.54	9.5087e+08	3.04	High
High	QAESIMLYVVDVIR		1	1	1	W6VBX7	0	1635.88	7.76638e+07	3.03	High
High	DIQILNSDMNQK		1	1	1	W6VBX7	0	1418.69	192436094	2.88	High
High	WGYDAEQADR		1	1	2	W6VBX7	0	1210.51	6.19505e+08	2.71	High
High	KDQLEDLK		1	1	1	W6VBX7	1	988.531	3.55193e+07	2.62	High
High	GWNCYMTDGK	1xCarbamidomethyl [C4]	1	1	1	W6VBX7	0	1231.49	118465165	2.57	High
High	WGYDAEQADRLCSR	1xCarbamidomethyl [C12]	1	1	1	W6VBX7	1	1726.76	2.03555e+07	2.52	High
High	LEEVYGR		1	1	1	W6VBX7	0	865.441	3.65525e+08	2.14	High
High	NTGYLTR		1	1	1	W6VBX7	0	824.426	1.24783e+07	2.07	High
High	DIQILNSDMNQK	1xOxidation [M9]	1	1	1	W6VBX7	0	1434.69	3.09314e+08	2.05	High
High	DLCKPNEIPSNTLPALR	1xCarbamidomethyl [C3]	1	1	1	W6VBX7	0	1938.01	4.81512e+07	1.99	High
W6V3L5	Chloride intracellular channel protein 5 OS=Echinococcus granulosus GN=EGR_04447 PE=4 SV=1	38.1679	9	13	9	1	262	30.4	6.15	2.162	35.3	9	13
Confidence	Sequence	Modifications	# Protein Groups	# Proteins	# PSMs	Master Protein Accessions	# Missed Cleavages	Theo. MH+ [Da]	Area: F2: Sample	XCorr A Sequest HT	Confidence A Sequest HT
High	LPAAFLPDLQLAASTPDELEALLAK		1	1	2	W6V3L5	0	2607.43	2.74192e+08	4.33	High
High	EVLEATHAFIDVYK		1	1	2	W6V3L5	0	1634.84	5.56235e+08	3.19	High
High	LEVVPISYDNEPEDYK		1	1	1	W6V3L5	0	1909.91	538406315	3.12	High
High	RLPAAFLPDLQLAASTPDELEALLAK		1	1	1	W6V3L5	1	2763.53	9.62187e+07	2.97	High
High	NGVESPLLNALK		1	1	2	W6V3L5	0	1254.71	330987318	2.67	High
High	FQCPQLALPFESK	1xCarbamidomethyl [C3]	1	1	1	W6V3L5	0	1564.78	4.19217e+08	2.66	High
High	QLQGQPEVR		1	1	1	W6V3L5	0	1054.56	2.58032e+08	2.51	High
High	RLEDYLQTQK		1	1	2	W6V3L5	1	1293.68	4.37777e+08	2.29	High
High	LEDYLQTQK		1	1	1	W6V3L5	0	1137.58	2.37146e+08	1.96	High
W6UE99	Phosphoglycerate kinase OS=Echinococcus granulosus GN=EGR_05752 PE=3 SV=1	36.1446	10	13	10	1	415	44.2	7.91	1.207	34.25	10	13
Confidence	Sequence	Modifications	# Protein Groups	# Proteins	# PSMs	Master Protein Accessions	# Missed Cleavages	Theo. MH+ [Da]	Area: F2: Sample	XCorr A Sequest HT	Confidence A Sequest HT
High	VSHVSTGGGASLELLEGK		1	1	1	W6UE99	0	1740.91	1.17724e+08	3.51	High
High	SLTALGDIYVNDAFGTAHR		1	1	1	W6UE99	0	2021.01	271118210	3.4	High
High	GAITIIGGGDTATCCAK	2xCarbamidomethyl [C14; C15]	1	1	1	W6UE99	0	1665.79	6.63636e+07	3.34	High
High	DCVGPEVEAACKDPTPGTVFLLENLR	2xCarbamidomethyl [C2; C11]	1	1	1	W6UE99	1	2887.4	9.00166e+07	3.07	High
High	FHVEEEGKGLDATGNK		1	1	2	W6UE99	1	1730.83	1.3795e+08	2.96	High
High	ALESPTRPFLAILGGAK		1	1	1	W6UE99	0	1741	2.13019e+08	2.71	High
High	IVAAVPTIK		1	1	2	W6UE99	0	911.592	1.12522e+08	2.57	High
High	AVMDAVVAATSK	1xOxidation [M3]	1	1	1	W6UE99	0	1178.61	1.984e+07	2.07	High
High	AAGLLLNK		1	1	1	W6UE99	0	799.504	4.99182e+07	2.04	High
High	EFADVISR		1	1	2	W6UE99	0	936.479	1.5002e+08	1.99	High
W6UNL2	Transporter OS=Echinococcus granulosus GN=EGR_01731 PE=3 SV=1	12.987	9	13	9	1	847	94.1	5.9	0.896	33.07	9	13
Confidence	Sequence	Modifications	# Protein Groups	# Proteins	# PSMs	Master Protein Accessions	# Missed Cleavages	Theo. MH+ [Da]	Area: F2: Sample	XCorr A Sequest HT	Confidence A Sequest HT
High	TAASCQALHSLLNEGEFYQSK	1xCarbamidomethyl [C5]	1	1	1	W6UNL2	0	2354.11	252996472	4.29	High
High	EFSKPVTDWGPAEDEHR		1	1	3	W6UNL2	0	1999.91	6.84529e+08	3.1	High
High	QGVPIELLASTDR		1	1	2	W6UNL2	0	1398.76	286567335	2.45	High
High	DGGWILLR		1	1	1	W6UNL2	0	929.52	1.38025e+08	2.44	High
High	TEFLQGICK	1xCarbamidomethyl [C8]	1	1	1	W6UNL2	0	1095.55	2.67123e+08	2.26	High
High	MPGDGDGEGEEGK		1	1	1	W6UNL2	0	1277.5	3.9691e+07	2.19	High
High	AATLEGSLEGVK		1	1	1	W6UNL2	0	1174.63	1.31935e+09	2.18	High
High	YYVTPDFSR		1	1	2	W6UNL2	0	1147.54	2.15628e+09	2.14	High
High	YNLLTTWK		1	1	1	W6UNL2	0	1038.56	2.36205e+08	1.92	High
U6IX85	Gelsolin OS=Echinococcus granulosus GN=EGR_08065 PE=4 SV=1	31.8681	9	11	9	1	364	42	7.8	2.008	32.81	9	11
Confidence	Sequence	Modifications	# Protein Groups	# Proteins	# PSMs	Master Protein Accessions	# Missed Cleavages	Theo. MH+ [Da]	Area: F2: Sample	XCorr A Sequest HT	Confidence A Sequest HT
High	TRIEVTEVPISR		1	1	2	U6IX85	1	1399.79	1.208e+08	4.16	High
High	EFGVLSGNVESLFDPENPQK		1	1	2	U6IX85	0	2206.07	2.24981e+08	3.83	High
High	VAQVMALLNDNLVIHR		1	1	1	U6IX85	0	1806.01	1.2e+08	3.67	High
High	LPDKGPAIPLPEEQVGFFMNDEK		1	1	1	U6IX85	1	2571.28	1.52979e+08	3.34	High
High	SILEINSEVLK		1	1	1	U6IX85	0	1244.71	2.28616e+08	2.78	High
High	HSLNSNDVFIFDEGTR		1	1	1	U6IX85	0	1850.87	5.19461e+08	2.77	High
High	IEVTEVPISR		1	1	1	U6IX85	0	1142.64	4.65415e+08	2.68	High
High	NSVWTQADK		1	1	1	U6IX85	0	1048.51	2.20103e+08	2.15	High
High	EVGEFESPR		1	1	1	U6IX85	0	1049.49	522342836	2.03	High
W6VBD9	Putative vesicle-associated membrane protein OS=Echinococcus granulosus GN=EGR_01257 PE=4 SV=1	38.2488	6	11	6	1	217	24.5	5.38	6.943	32.58	6	11
Confidence	Sequence	Modifications	# Protein Groups	# Proteins	# PSMs	Master Protein Accessions	# Missed Cleavages	Theo. MH+ [Da]	Area: F2: Sample	XCorr A Sequest HT	Confidence A Sequest HT
High	GNKLDELFDKTEQFEADAQMFQSTAK		1	1	2	W6VBD9	2	2991.4	299494323	5.5	High
High	VLSEEMVQFSSQDR		1	1	1	W6VBD9	0	1654.77	6.94572e+08	3.8	High
High	VLEAQSGSEHCHQVDFGR	1xCarbamidomethyl [C11]	1	1	2	W6VBD9	0	2055.93	8.73125e+08	3.21	High
High	VLCEQSVGSVDYGK	1xCarbamidomethyl [C3]	1	1	2	W6VBD9	0	1540.73	906253960	2.96	High
High	VQCLFTSDPSR	1xCarbamidomethyl [C3]	1	1	2	W6VBD9	0	1309.62	6.06083e+08	2.64	High
High	LDELFDK		1	1	1	W6VBD9	0	879.446	24157539	2.12	High
High	VLSEEMVQFSSQDR	1xOxidation [M6]	1	1	1	W6VBD9	0	1670.77	131423318	2.06	High
W6UY44	Uncharacterized protein OS=Echinococcus granulosus GN=EGR_01609 PE=4 SV=1	18.4946	9	13	9	1	465	52	9.28	1.783	32.52	9	13
Confidence	Sequence	Modifications	# Protein Groups	# Proteins	# PSMs	Master Protein Accessions	# Missed Cleavages	Theo. MH+ [Da]	Area: F2: Sample	XCorr A Sequest HT	Confidence A Sequest HT
High	SIQDDVLEPGKSDTTDPTTYHESER		1	1	2	W6UY44	1	2820.28	262852332	4.85	High
High	SDTTDPTTYHESER		1	1	1	W6UY44	0	1638.69	8.48448e+07	3.15	High
High	VSADGPVMLYTATR		1	1	1	W6UY44	0	1480.75	5.72969e+07	2.6	High
High	VSADGPVMLYTATR	1xOxidation [M8]	1	1	1	W6UY44	0	1496.74	4.23058e+07	2.58	High
High	QLPLSEAER		1	1	1	W6UY44	0	1042.55	168066592	2.12	High
High	KILEYDSIK		1	1	1	W6UY44	1	1108.62	63121386	2.12	High
High	MVFVNYENAK		1	1	1	W6UY44	0	1214.59	2.39341e+08	2.1	High
High	SIQDDVLEPGK		1	1	2	W6UY44	0	1200.61	148615826	2.07	High
High	MVFVNYENAK	1xOxidation [M1]	1	1	1	W6UY44	0	1230.58	49922711	1.96	High
High	LLEQLSSDCR	1xCarbamidomethyl [C9]	1	1	1	W6UY44	0	1220.59	4.6561e+08	1.95	High
High	NSLPSLSNR		1	1	1	W6UY44	0	987.522	1.05989e+08	1.91	High
W6URG8	Cdc42-interacting protein OS=Echinococcus granulosus GN=EGR_04168 PE=4 SV=1	22.3404	12	12	12	1	564	63.1	6.62	1.31	32.26	12	12
Confidence	Sequence	Modifications	# Protein Groups	# Proteins	# PSMs	Master Protein Accessions	# Missed Cleavages	Theo. MH+ [Da]	Area: F2: Sample	XCorr A Sequest HT	Confidence A Sequest HT
High	IDPEEDCKVVLEAR	1xCarbamidomethyl [C7]	1	1	1	W6URG8	1	1672.82	1.66412e+08	3.76	High
High	LANAQDAEDTIAK		1	1	1	W6URG8	0	1359.68	4.87662e+08	3.47	High
High	VTTDYTNYNTQR		1	1	1	W6URG8	0	1475.68	119330536	2.99	High
High	ESEMTVIQLDDR		1	1	1	W6URG8	0	1435.67	93434362	2.98	High
High	SSLDKVQGSIEATQR		1	1	1	W6URG8	1	1618.84	7.9389e+07	2.89	High
High	YDCEGNSQGCISGK	2xCarbamidomethyl [C3; C10]	1	1	1	W6URG8	0	1574.62	6.2703e+07	2.48	High
High	AETVNTQAR		1	1	1	W6URG8	0	989.501	2.91678e+07	2.47	High
High	CSEIGEGLSK	1xCarbamidomethyl [C1]	1	1	1	W6URG8	0	1079.5	1.0148e+08	2.38	High
High	QLVDSTVALR		1	1	1	W6URG8	0	1101.63	6.90487e+07	2.36	High
High	VQGSIEATQR		1	1	1	W6URG8	0	1088.57	1.44037e+08	2.34	High
High	ENPNITPEER		1	1	1	W6URG8	0	1198.57	2.92247e+08	2.14	High
High	RLEDTWR		1	1	1	W6URG8	1	975.501	1.46686e+08	1.99	High
W6UX03	Uncharacterized protein OS=Echinococcus granulosus GN=EGR_07135 PE=4 SV=1	10.1889	13	14	13	1	1482	163.8	6.86	0.422	32.11	13	14
Confidence	Sequence	Modifications	# Protein Groups	# Proteins	# PSMs	Master Protein Accessions	# Missed Cleavages	Theo. MH+ [Da]	Area: F2: Sample	XCorr A Sequest HT	Confidence A Sequest HT
High	VVPKPALDVAPSR		1	1	1	W6UX03	0	1348.79	6.69985e+07	2.98	High
High	IYDSYNEEEGALKDTLTVSR		1	1	1	W6UX03	1	2303.1	41768722	2.9	High
High	DAIFYATQLGVTK		1	1	1	W6UX03	0	1426.76	8.41013e+07	2.53	High
High	LSRPLTDLQLECR	1xCarbamidomethyl [C12]	1	1	1	W6UX03	0	1600.85	4.32485e+07	2.48	High
High	VFAADFLPQTTPR		1	1	2	W6UX03	0	1462.77	1.61171e+08	2.34	High
High	FSCFLNAR	1xCarbamidomethyl [C3]	1	1	1	W6UX03	0	1014.48	4.59692e+07	2.25	High
High	VQIAEISPR		1	1	1	W6UX03	0	1012.58	1.07136e+08	2.2	High
High	GLTAGQNFR		1	1	1	W6UX03	0	963.501	3.98353e+07	2.19	High
High	GFTLNPNAPPK		1	1	1	W6UX03	0	1155.62	83864204	2.15	High
High	EGDAVEFR		1	1	1	W6UX03	0	922.426	4.45922e+07	2.08	High
High	YFVFDSANPSTLR		1	1	1	W6UX03	0	1516.74	178755823	1.97	High
High	SQSVMGVAVEVK		1	1	1	W6UX03	0	1233.65	1.75566e+07	1.92	High
High	RSSPLTEVK		1	1	1	W6UX03	1	1016.57	2.049e+07	1.91	High
U6JDZ7	Rab OS=Echinococcus granulosus GN=EGR_10509 PE=4 SV=1	48.5849	8	12	8	1	212	23.6	7.87	2.728	31.75	8	12
Confidence	Sequence	Modifications	# Protein Groups	# Proteins	# PSMs	Master Protein Accessions	# Missed Cleavages	Theo. MH+ [Da]	Area: F2: Sample	XCorr A Sequest HT	Confidence A Sequest HT
High	LVGSPNANSDSNLPLGGRPTIPLQNSSQEPK		1	1	1	U6JDZ7	0	3187.63	165446063	5.17	High
High	GAVGALLVYDIAK		1	1	2	U6JDZ7	0	1289.75	5.9978e+08	3.22	High
High	IVLIGDSGVGK		1	1	3	U6JDZ7	0	1057.63	6.66718e+08	2.71	High
High	AQIWDTAGQER		1	1	1	U6JDZ7	0	1274.61	7.30728e+08	2.4	High
High	NIVTMLVGNK		1	1	1	U6JDZ7	0	1088.61	1.58771e+08	2.38	High
High	TTIGVEFATR		1	1	2	U6JDZ7	0	1094.58	4.11185e+08	2.32	High
High	AITSAYYR		1	1	1	U6JDZ7	0	944.484	2.08013e+08	2.05	High
High	DDEYDYLFK		1	1	1	U6JDZ7	0	1207.52	9.16716e+07	2.04	High
U6JEE0	14-3-3 protein epsilon OS=Echinococcus granulosus GN=EGR_01834 PE=3 SV=1	38.8235	9	11	8	1	255	29.2	5.07	2.548	31.6	9	11
Confidence	Sequence	Modifications	# Protein Groups	# Proteins	# PSMs	Master Protein Accessions	# Missed Cleavages	Theo. MH+ [Da]	Area: F2: Sample	XCorr A Sequest HT	Confidence A Sequest HT
High	IVDLNDESAPELTVEER		1	1	1	U6JEE0	0	1928.94	3.06018e+08	4.21	High
High	VATDIGTAELQPTHPIR		1	1	1	U6JEE0	0	1818.97	4.00957e+08	3.67	High
High	YLAEIATASERDEVAKR		1	1	2	U6JEE0	2	1922	1.7816e+08	3.58	High
High	QMANEILSLLEK		1	1	1	U6JEE0	0	1388.75	6.52792e+07	3.16	High
High	IISAIESKDEGNER		1	1	2	U6JEE0	1	1560.79	3.88951e+08	3.13	High
High	YLAEIATASER		1	1	1	U6JEE0	0	1223.63	8.60299e+07	2.4	High
High	LAEQIER		1	1	1	U6JEE0	0	858.468	151387758	2.07	High
High	NLLSVAYK		3	3	1	U6JEE0; U6JGI4; Q56J98	0	907.525	5.46049e+08	2.04	High
High	DNLTLWR		1	1	1	U6JEE0	0	917.484	5.768e+07	1.9	High
U6J034	Syntaxin OS=Echinococcus granulosus GN=EGR_03774 PE=3 SV=1	35.5172	8	12	8	1	290	32.9	5.52	2.34	31.16	8	12
Confidence	Sequence	Modifications	# Protein Groups	# Proteins	# PSMs	Master Protein Accessions	# Missed Cleavages	Theo. MH+ [Da]	Area: F2: Sample	XCorr A Sequest HT	Confidence A Sequest HT
High	NITDEELEDMLESGNPQIFTQSILADTQLAR		1	1	1	U6J034	0	3491.68	1.37343e+08	3.71	High
High	HSEILAAPNQDEK		1	1	2	U6J034	0	1451.71	211327912	3.26	High
High	AGGDVADIR		1	1	1	U6J034	0	873.442	3.00103e+08	2.91	High
High	QLDLSIQQEEK		1	1	1	U6J034	0	1330.68	2.92159e+08	2.77	High
High	ARVEEIMAEIK		1	1	2	U6J034	1	1288.69	7.96529e+07	2.59	High
High	FVEVMQNYSK		1	1	1	U6J034	0	1244.6	2.05908e+08	2.52	High
High	IAILVTEIK		1	1	2	U6J034	0	999.645	3.5959e+08	2.19	High
High	QTLSEIEAR		1	1	1	U6J034	0	1046.55	511677115	2.12	High
High	FVEVMQNYSK	1xOxidation [M5]	1	1	1	U6J034	0	1260.59	9.42101e+07	1.9	High
W6V9Z6	Ras-related protein Rap-1b OS=Echinococcus granulosus GN=EGR_01616 PE=4 SV=1	28	7	11	5	1	225	25.4	8.31	2.455	30.11	7	11
Confidence	Sequence	Modifications	# Protein Groups	# Proteins	# PSMs	Master Protein Accessions	# Missed Cleavages	Theo. MH+ [Da]	Area: F2: Sample	XCorr A Sequest HT	Confidence A Sequest HT
High	INVNEVFFDLVR		1	1	2	W6V9Z6	0	1464.78	2.33691e+08	3.65	High
High	VKDTHEVPLVLVGNK		1	1	1	W6V9Z6	1	1647.94	4.85201e+08	3.58	High
High	DTHEVPLVLVGNK		1	1	1	W6V9Z6	0	1420.78	2.37961e+07	3.23	High
High	LVVLGSGGVGK		2	2	3	W6UKF4; W6V9Z6	0	985.604	5.66617e+08	2.63	High
High	YDPTIEDSYR		2	2	2	W6UKF4; W6V9Z6	0	1258.56	782852104	2.39	High
High	EQGQTLAR		1	1	1	W6V9Z6	0	902.469	1.00884e+08	2.16	High
High	CDLDNER	1xCarbamidomethyl [C1]	1	1	1	W6V9Z6	0	921.373	5.4104e+07	2.03	High
W6U6M0	Alkaline phosphatase OS=Echinococcus granulosus GN=EGR_08266 PE=3 SV=1	29.6435	12	12	12	1	533	59.6	7.36	1.438	29.55	12	12
Confidence	Sequence	Modifications	# Protein Groups	# Proteins	# PSMs	Master Protein Accessions	# Missed Cleavages	Theo. MH+ [Da]	Area: F2: Sample	XCorr A Sequest HT	Confidence A Sequest HT
High	SPNGFFLFVEGAR		1	1	1	W6U6M0	0	1440.73	1.22787e+08	3.36	High
High	KEEISPQYWENLAR		1	1	1	W6U6M0	1	1762.88	1.96007e+08	2.98	High
High	ITHASPSGCYGHVAHR	1xCarbamidomethyl [C9]	1	1	1	W6U6M0	0	1749.82	5.81051e+07	2.94	High
High	HTYEDWEFGTLCR	1xCarbamidomethyl [C12]	1	1	1	W6U6M0	0	1713.73	120272117	2.84	High
High	IDQAHHENR		1	1	1	W6U6M0	0	1119.53	6.48587e+06	2.5	High
High	TESALTAAEK		1	1	1	W6U6M0	0	1020.52	5.78798e+07	2.4	High
High	WTGIVTTSR		1	1	1	W6U6M0	0	1020.55	1.35258e+08	2.31	High
High	NFYPAGVQLPSEPNQK		1	1	1	W6U6M0	0	1788.89	194932872	2.23	High
High	GMLPIGYMTGPGAK		1	1	1	W6U6M0	0	1392.7	6.77387e+07	2.2	High
High	TYDLETTVTDSASSATAYLTGTK		1	1	1	W6U6M0	0	2396.14	6.21012e+07	1.96	High
High	LTDMWEQNQK		1	1	1	W6U6M0	0	1292.59	75416922	1.93	High
High	VPLPYPPFTIK		1	1	1	W6U6M0	0	1271.74	5.41356e+08	1.91	High
U6JN02	Triosephosphate isomerase OS=Echinococcus granulosus GN=EGR_08633 PE=3 SV=1	48.4	10	11	10	1	250	27.1	7.06	4.412	28.49	10	11
Confidence	Sequence	Modifications	# Protein Groups	# Proteins	# PSMs	Master Protein Accessions	# Missed Cleavages	Theo. MH+ [Da]	Area: F2: Sample	XCorr A Sequest HT	Confidence A Sequest HT
High	HIFGESNELIGEK		1	1	2	U6JN02	0	1472.74	127526011	3.25	High
High	KADTDPNADVVIGVPACYLK	1xCarbamidomethyl [C17]	1	1	1	U6JN02	1	2146.08	8.87582e+07	2.88	High
High	HALDSGLNVIPCIGELLSER	1xCarbamidomethyl [C12]	1	1	1	U6JN02	0	2193.13	4.98252e+07	2.84	High
High	HVDVGIADKVR		1	1	1	U6JN02	1	1208.67	5.70162e+06	2.63	High
High	VVIAYEPVWAIGTGK		1	1	1	U6JN02	0	1602.89	2.39566e+08	2.59	High
High	TATPAQAQEVHK		1	1	1	U6JN02	0	1280.66	1.00974e+08	2.58	High
High	HVDVGIADK		1	1	1	U6JN02	0	953.505	7.42897e+07	2.57	High
High	KLFVGGNWK		1	1	1	U6JN02	1	1048.59	6.21472e+07	2.39	High
High	ILYGGSVTASNAK		1	1	1	U6JN02	0	1280.68	1.34807e+08	2.3	High
High	IAAENCYK	1xCarbamidomethyl [C6]	1	1	1	U6JN02	0	968.451	6.57819e+07	1.95	High
W6U9S4	Syntaxin-binding protein OS=Echinococcus granulosus GN=EGR_07043 PE=3 SV=1	15.9533	10	11	10	1	771	85.1	8.06	0.632	28.36	10	11
Confidence	Sequence	Modifications	# Protein Groups	# Proteins	# PSMs	Master Protein Accessions	# Missed Cleavages	Theo. MH+ [Da]	Area: F2: Sample	XCorr A Sequest HT	Confidence A Sequest HT
High	LISSVDGSFDSPLFR		1	1	1	W6U9S4	0	1639.83	247459800	3.4	High
High	KADEIASGASSLR		1	1	1	W6U9S4	1	1304.68	1.6652e+07	3.37	High
High	GFDPLTPLLHDLTLQSLTR		1	1	1	W6U9S4	0	2137.17	9.25722e+07	3.11	High
High	STEILSSCLR	1xCarbamidomethyl [C8]	1	1	2	W6U9S4	0	1165.59	1.83931e+08	2.68	High
High	TGGSEGPAGGIPTSPDLSNR		1	1	1	W6U9S4	0	1869.89	97259428	2.56	High
High	HFLASTK		1	1	1	W6U9S4	0	803.441	2.92774e+07	2.44	High
High	QISVSGCVR	1xCarbamidomethyl [C7]	1	1	1	W6U9S4	0	1005.51	7.36882e+07	2.25	High
High	DVDENSYALSR		1	1	1	W6U9S4	0	1268.58	1.19267e+08	2.14	High
High	GQEYELTDKDK		1	1	1	W6U9S4	1	1325.62	1.93614e+07	2.03	High
High	SILLLLDR		1	1	1	W6U9S4	0	942.598	5.19316e+07	2	High
W6U595	Ubiquitin C OS=Echinococcus granulosus GN=EGR_08845 PE=4 SV=1	28.7293	8	10	8	1	362	41	7.71	1.089	27.96	8	10
Confidence	Sequence	Modifications	# Protein Groups	# Proteins	# PSMs	Master Protein Accessions	# Missed Cleavages	Theo. MH+ [Da]	Area: F2: Sample	XCorr A Sequest HT	Confidence A Sequest HT
High	LNEYEIGDNACITVAR	1xCarbamidomethyl [C11]	1	1	1	W6U595	0	1837.87	79500665	4.05	High
High	VAISPEEVYSIPIR		1	1	1	W6U595	0	1572.86	421175515	3.55	High
High	TGIPEENQTFIISGR		1	1	2	W6U595	0	1661.85	206936656	3.2	High
High	EDGDPFTLILDPSKPLK		1	1	1	W6U595	0	1885	1.23154e+08	2.74	High
High	SNATVAELR		1	1	1	W6U595	0	960.511	199489634	2.53	High
High	IPPNDQTLTFK		1	1	2	W6U595	0	1273.68	1.13357e+08	2.46	High
High	TLTECGVSNGGVIK	1xCarbamidomethyl [C5]	1	1	1	W6U595	0	1434.73	45620170	2.4	High
High	GVYLEDSR		1	2	1	W6U595	0	938.458	112449756	2.15	High
A5LIC3	Elongation factor 1-alpha OS=Echinococcus granulosus GN=ef1a PE=3 SV=1	17.8571	7	10	7	1	448	48.8	9.17	1.371	27.71	7	10
Confidence	Sequence	Modifications	# Protein Groups	# Proteins	# PSMs	Master Protein Accessions	# Missed Cleavages	Theo. MH+ [Da]	Area: F2: Sample	XCorr A Sequest HT	Confidence A Sequest HT
High	THINLIVIGHVDSGK		1	1	1	A5LIC3	0	1602.9	1.79517e+08	3.49	High
High	GPTLLASIDLVEPPTRPVDKPLR		1	1	1	A5LIC3	0	2484.42	168425330	3.36	High
High	YLVTIIDAPGHR		1	1	2	A5LIC3	0	1354.75	2.73537e+08	3.04	High
High	ISGIGTVPVGR		1	1	2	A5LIC3	0	1055.62	7.29051e+08	2.82	High
High	MDAVDYSEKR		1	1	2	A5LIC3	1	1213.55	3.02821e+07	2.67	High
High	MDAVDYSEK		1	1	1	A5LIC3	0	1057.45	202032136	2.43	High
High	STVAVGVIK		1	1	1	A5LIC3	0	873.54	2.19811e+08	2.31	High
W6U1N0	Uncharacterized protein OS=Echinococcus granulosus GN=EGR_10196 PE=4 SV=1	20.4778	6	10	6	1	293	32.1	6.52	1.738	26.86	6	10
Confidence	Sequence	Modifications	# Protein Groups	# Proteins	# PSMs	Master Protein Accessions	# Missed Cleavages	Theo. MH+ [Da]	Area: F2: Sample	XCorr A Sequest HT	Confidence A Sequest HT
High	VSSQWSEQQVQDLVK		1	1	4	W6U1N0	0	1760.88	8.44005e+09	3.42	High
High	TDAANATVVGCEGK	1xCarbamidomethyl [C11]	1	1	2	W6U1N0	0	1392.64	3.93428e+09	3.12	High
High	CEKTDAANATVVGCEGK	2xCarbamidomethyl [C1; C14]	1	1	1	W6U1N0	1	1809.81	1.60532e+07	2.73	High
High	FNDKFVQNLLDK		1	1	1	W6U1N0	1	1480.78	207645803	2.61	High
High	SSFEHLR		1	1	1	W6U1N0	0	875.437	22576095068	2	High
High	VVEFLAENK		1	1	1	W6U1N0	0	1048.57	14433231027	1.95	High
W6UNQ7	Uncharacterized protein OS=Echinococcus granulosus GN=EGR_01786 PE=4 SV=1	11.6964	10	11	10	1	1291	139.1	8.62	0.417	26.84	10	11
Confidence	Sequence	Modifications	# Protein Groups	# Proteins	# PSMs	Master Protein Accessions	# Missed Cleavages	Theo. MH+ [Da]	Area: F2: Sample	XCorr A Sequest HT	Confidence A Sequest HT
High	DGENAALPLQFTLTNK		1	1	2	W6UNQ7	0	1731.89	557242072	3.47	High
High	GESAEIASNLVDEGR		1	1	1	W6UNQ7	0	1546.73	5.08211e+07	3.29	High
High	STVAAEPVQASSGPSVDALASNVTTPGK		1	1	1	W6UNQ7	0	2641.33	1.82281e+08	2.67	High
High	IKGDSAEIADNFGVNR		1	1	1	W6UNQ7	1	1705.85	1.94667e+08	2.43	High
High	LTQDDLLSTAEK		1	1	1	W6UNQ7	0	1333.68	1.31686e+08	2.28	High
High	VVIVGQSSDFR		1	1	1	W6UNQ7	0	1206.65	45306519	2.28	High
High	SISSPPDNANAK		1	1	1	W6UNQ7	0	1200.59	5.93497e+07	2.23	High
High	GSYDLGEAQK		1	1	1	W6UNQ7	0	1067.5	8.41912e+07	2.15	High
High	EEASLPLNAEIDQQPTIK		1	1	1	W6UNQ7	0	1996.02	76419393	1.99	High
High	GGAGASTIQVTER		1	1	1	W6UNQ7	0	1246.64	1.35991e+08	1.94	High
U6J907	Vacuolar protein sorting-associated protein OS=Echinococcus granulosus GN=EGR_04361 PE=4 SV=1	45.4902	7	10	7	1	255	28	6.42	2.415	26.8	7	10
Confidence	Sequence	Modifications	# Protein Groups	# Proteins	# PSMs	Master Protein Accessions	# Missed Cleavages	Theo. MH+ [Da]	Area: F2: Sample	XCorr A Sequest HT	Confidence A Sequest HT
High	KANPGDPLYTEEK		1	1	2	U6J907	1	1461.72	1.46076e+08	3.69	High
High	SKQDPAPAEPAEHGSGSHGGDK		1	1	1	U6J907	1	2158.97	2.08945e+07	3.6	High
High	DEAGDFGSPTLNSFLTAAALLEVLTLNGETNAELTNAR		1	1	1	U6J907	0	3935.95		2.93	High
High	LAQDNEESDPVITYYCR	1xCarbamidomethyl [C16]	1	1	1	U6J907	0	2072.92	1.0299e+08	2.87	High
High	VGLEYVER		1	1	3	U6J907	0	964.51	3.89792e+08	2.31	High
High	FAISCLQYK	1xCarbamidomethyl [C5]	1	1	1	U6J907	0	1129.57	1.15496e+08	2.13	High
High	LLDYLSEAK		1	1	1	U6J907	0	1051.57	1.71359e+08	1.9	High
W6US13	Vacuolar protein sorting-associated protein 4A OS=Echinococcus granulosus GN=EGR_01166 PE=3 SV=1	12.6569	9	11	9	1	956	108.5	7.81	0.382	26.17	9	11
Confidence	Sequence	Modifications	# Protein Groups	# Proteins	# PSMs	Master Protein Accessions	# Missed Cleavages	Theo. MH+ [Da]	Area: F2: Sample	XCorr A Sequest HT	Confidence A Sequest HT
High	QHRPSIVFIDEVDSLCGSR	1xCarbamidomethyl [C16]	1	1	1	W6US13	0	2215.09	52139587	3.56	High
High	WEDVAGLEAAK		1	1	1	W6US13	0	1188.59	1.19361e+08	2.94	High
High	MHLGTTPHELTDADFKK		1	1	1	W6US13	1	1940.95	1.33346e+08	2.77	High
High	YLESNTGEEAAAEATTER		1	1	2	W6US13	0	1941.87	1.04667e+08	2.65	High
High	TPWQGILLYGPPGTGK		1	1	1	W6US13	0	1684.91	1.02091e+08	2.51	High
High	VCQYLDR	1xCarbamidomethyl [C2]	1	1	1	W6US13	0	953.451	5.74203e+07	2.01	High
High	IYIPLPEAPAR		1	1	2	W6US13	0	1239.71	2.99145e+08	1.95	High
High	EAVILPIK		1	1	1	W6US13	0	882.566	4.45935e+07	1.93	High
High	STFFSISSSDLVSK		1	1	1	W6US13	0	1504.75	1.25207e+08	1.91	High
U6JDG7	Tegumental protein OS=Echinococcus granulosus GN=EGR_05835 PE=4 SV=1	36.6667	5	9	5	1	180	20.9	7.15	2.831	25.97	5	9
Confidence	Sequence	Modifications	# Protein Groups	# Proteins	# PSMs	Master Protein Accessions	# Missed Cleavages	Theo. MH+ [Da]	Area: F2: Sample	XCorr A Sequest HT	Confidence A Sequest HT
High	VILDEHNIPAVDAINK		1	1	2	U6JDG7	0	1760.95	957294356	4.3	High
High	VEDPSGSMQQMLLYLDK		1	1	1	U6JDG7	0	1953.93	2.12226e+08	3.79	High
High	QFYAFSPDGGAHK		1	1	3	U6JDG7	0	1424.66	379387729	2.84	High
High	WITLFDPER		1	1	2	U6JDG7	0	1176.6	6.04235e+08	2.3	High
High	EQNIPDAFVQR		1	1	1	U6JDG7	0	1316.66	628150188	2.17	High
W6U2U0	IST1 protein OS=Echinococcus granulosus GN=EGR_09731 PE=4 SV=1	28.9037	7	9	7	1	301	33.7	5.36	3.125	25.25	7	9
Confidence	Sequence	Modifications	# Protein Groups	# Proteins	# PSMs	Master Protein Accessions	# Missed Cleavages	Theo. MH+ [Da]	Area: F2: Sample	XCorr A Sequest HT	Confidence A Sequest HT
High	APPANLCEAYLVEIAR	1xCarbamidomethyl [C7]	1	1	2	W6U2U0	0	1786.92	3.46082e+08	3.91	High
High	EFAQVCSTNANHSVNPK	1xCarbamidomethyl [C6]	1	1	1	W6U2U0	0	1902.88	372195019	3.27	High
High	LGLITSTVECDPGLK	1xCarbamidomethyl [C10]	1	1	2	W6U2U0	0	1602.84	4.88658e+08	2.84	High
High	EAIATIIWVAPR		1	1	1	W6U2U0	0	1339.77	9.69404e+07	2.61	High
High	LSYDCQELEVLK	1xCarbamidomethyl [C5]	1	1	1	W6U2U0	0	1496.73	4.96664e+08	2.52	High
High	IRVEQIVR		1	1	1	W6U2U0	1	1012.63	4.39339e+07	2.29	High
High	KNELNVR		1	1	1	W6U2U0	1	872.495	8.51362e+07	2.18	High
W6VC02	Programmed cell death 6-interacting protein OS=Echinococcus granulosus GN=EGR_00928 PE=4 SV=1	19.2691	9	10	9	1	602	67	5.82	0.874	25.05	9	10
Confidence	Sequence	Modifications	# Protein Groups	# Proteins	# PSMs	Master Protein Accessions	# Missed Cleavages	Theo. MH+ [Da]	Area: F2: Sample	XCorr A Sequest HT	Confidence A Sequest HT
High	FSVQEASFDHFSGSESELR		1	1	2	W6VC02	0	2158.97	1.9344e+08	3.28	High
High	VNDYVFAR		1	1	1	W6VC02	0	983.495	2.24562e+08	2.75	High
High	DIQSLYESIFGK		1	1	1	W6VC02	0	1399.71	1.57475e+08	2.7	High
High	QGSSTVLGGSSSK		1	1	1	W6VC02	0	1194.6	7.60663e+07	2.68	High
High	QLLQQAGQTDK		1	1	1	W6VC02	0	1229.65	1.14675e+08	2.67	High
High	ELFTTLVPIPVYNATQVADGVCR	1xCarbamidomethyl [C22]	1	1	1	W6VC02	0	2563.32	1.16821e+08	2.45	High
High	EWSILLSNK		1	1	1	W6VC02	0	1089.59	108503418	2.1	High
High	TLPSIGVASVAK		1	1	1	W6VC02	0	1142.68	208179442	2.1	High
High	EYITSEMEK		1	1	1	W6VC02	0	1129.51	8.74157e+07	1.92	High
W6UKF4	Ras-related protein Rap-1b OS=Echinococcus granulosus GN=EGR_03026 PE=4 SV=1	14.3979	5	9	3	1	382	42	7.09	0.823	24.32	5	9
Confidence	Sequence	Modifications	# Protein Groups	# Proteins	# PSMs	Master Protein Accessions	# Missed Cleavages	Theo. MH+ [Da]	Area: F2: Sample	XCorr A Sequest HT	Confidence A Sequest HT
High	VKDTENVPIVLVGNK		1	1	2	W6UKF4	1	1624.93	2.10406e+08	4.05	High
High	INVSEVFYDLVR		1	1	1	W6UKF4	0	1453.77	1.08819e+08	2.78	High
High	LVVLGSGGVGK		2	2	3	W6UKF4; W6V9Z6	0	985.604	5.66617e+08	2.63	High
High	YDPTIEDSYR		2	2	2	W6UKF4; W6V9Z6	0	1258.56	782852104	2.39	High
High	CDLEDER	1xCarbamidomethyl [C1]	1	1	1	W6UKF4	0	936.373	4.86495e+07	2.13	High
W6UJ45	Uncharacterized protein OS=Echinococcus granulosus GN=EGR_06921 PE=4 SV=1	19.2513	3	9	1	1	187	20.7	5.54	2.594	24.3	3	9
Confidence	Sequence	Modifications	# Protein Groups	# Proteins	# PSMs	Master Protein Accessions	# Missed Cleavages	Theo. MH+ [Da]	Area: F2: Sample	XCorr A Sequest HT	Confidence A Sequest HT
High	IVGTPAGQSPTMYFR		2	2	3	W6U6P0; W6UJ45	0	1624.82	4.36781e+09	3.21	High
High	IVGTPAGQSPTMYFR	1xOxidation [M12]	2	2	1	W6U6P0; W6UJ45	0	1640.81	1.79839e+09	2.89	High
High	FASIVALIDGIR		1	1	4	W6UJ45	0	1274.75	1.17733e+09	2.8	High
High	IPIGIKDGK		2	2	1	W6U6P0; W6UJ45	1	940.583	193366798	2.44	High
W6UV89	Phospholipid scramblase OS=Echinococcus granulosus GN=EGR_02765 PE=3 SV=1	36.9811	8	9	8	1	265	29.3	7.36	3.394	23.95	8	9
Confidence	Sequence	Modifications	# Protein Groups	# Proteins	# PSMs	Master Protein Accessions	# Missed Cleavages	Theo. MH+ [Da]	Area: F2: Sample	XCorr A Sequest HT	Confidence A Sequest HT
High	FYVADGEGNPILEGVESSSWCAR	1xCarbamidomethyl [C21]	1	1	2	W6UV89	0	2543.15	1.81501e+08	3.88	High
High	TQGPESSVAVLPDFDVPHGLR		1	1	1	W6UV89	0	2221.12	1.32723e+09	3.41	High
High	LCAESSHAFEVDFR	1xCarbamidomethyl [C2]	1	1	1	W6UV89	0	1667.75	1.56043e+08	2.9	High
High	LTLLDGIERPQLR		1	1	1	W6UV89	0	1523.89	1.45906e+09	2.89	High
High	KFYVADGEGNPILEGVESSSWCAR	1xCarbamidomethyl [C22]	1	1	1	W6UV89	1	2671.25	4.75243e+07	2.61	High
High	DADGATVLSMEK		1	1	1	W6UV89	0	1236.58	3.54917e+08	2.12	High
High	CCSAFPR	2xCarbamidomethyl [C1; C2]	1	1	1	W6UV89	0	897.371	1.66976e+08	1.94	High
High	YIDGIFK		1	1	1	W6UV89	0	855.461	266046279	1.9	High
W6UE73	Antigen EG13 OS=Echinococcus granulosus GN=EGR_05904 PE=4 SV=1	19.0852	8	9	8	1	634	70.1	5.1	0.951	23.93	8	9
Confidence	Sequence	Modifications	# Protein Groups	# Proteins	# PSMs	Master Protein Accessions	# Missed Cleavages	Theo. MH+ [Da]	Area: F2: Sample	XCorr A Sequest HT	Confidence A Sequest HT
High	AYEEAISSLSDVTPR		1	1	2	W6UE73	0	1637.8	1.34304e+08	3.33	High
High	SALADGSSGGVTLTSLK		1	1	1	W6UE73	0	1563.82	164298492	3.08	High
High	TGVEYGTATNILSGLAK		1	1	1	W6UE73	0	1694.9	3.00834e+08	3.03	High
High	EAEDNAELHSNIAAGLINPVQLGIK		1	1	1	W6UE73	0	2616.36	1.67027e+08	2.9	High
High	NFDSEFENAQK		1	1	1	W6UE73	0	1328.58	4.74661e+08	2.6	High
High	NEPFGTPEQQAQR		1	1	1	W6UE73	0	1501.7	3.18954e+08	2.49	High
High	YIEDMTQVFNK		1	1	1	W6UE73	0	1387.66	206423961	2.18	High
High	LCSEFALMIQER	1xCarbamidomethyl [C2]	1	1	1	W6UE73	0	1496.72	21699225	1.9	High
W6U831	Malate dehydrogenase, cytoplasmic OS=Echinococcus granulosus GN=EGR_08628 PE=4 SV=1	22.0141	10	10	10	1	427	46.9	8.16	1.154	23.72	10	10
Confidence	Sequence	Modifications	# Protein Groups	# Proteins	# PSMs	Master Protein Accessions	# Missed Cleavages	Theo. MH+ [Da]	Area: F2: Sample	XCorr A Sequest HT	Confidence A Sequest HT
High	EGEWVSMSVYSTGDHYGAPK		1	1	1	W6U831	0	2199.97	1.69136e+08	3.22	High
High	SLFNLSADELVDER		1	1	1	W6U831	0	1607.79	1.7695e+08	2.67	High
High	RDLLSSNVK		1	1	1	W6U831	1	1031.58	9.29273e+07	2.51	High
High	VVDGLSMDEWSR		1	1	1	W6U831	0	1393.64	233067450	2.47	High
High	EVFTPCVQNR	1xCarbamidomethyl [C6]	1	1	1	W6U831	0	1249.6	4.26402e+08	2.43	High
High	KLSSAASAAK		1	1	1	W6U831	1	933.536	5.97874e+07	2.38	High
High	DLLSSNVK		1	1	1	W6U831	0	875.483	2.19509e+08	2.1	High
High	ENFTALTR		1	1	1	W6U831	0	951.489	3.33406e+08	2.05	High
High	IFKEQGEALDK		1	1	1	W6U831	1	1277.67	3.85137e+07	1.96	High
High	EQGEALDK		1	1	1	W6U831	0	889.426	5.70548e+07	1.94	High
W6UDI6	Tubulin alpha-1C chain OS=Echinococcus granulosus GN=EGR_08757 PE=3 SV=1	6.67584	7	9	5	1	1453	161.8	7.24	0.217	23.21	7	9
Confidence	Sequence	Modifications	# Protein Groups	# Proteins	# PSMs	Master Protein Accessions	# Missed Cleavages	Theo. MH+ [Da]	Area: F2: Sample	XCorr A Sequest HT	Confidence A Sequest HT
High	IHFPLATYAPVISAEK		2	2	3	W6UDI6; W6UST3	0	1756.96		2.92	High
High	NIQFVDWCPTGFK	1xCarbamidomethyl [C8]	1	1	1	W6UDI6	0	1611.76	93196184	2.78	High
High	NLDIERPTYTNLNR		2	7	1	W6UDI6; W6UST3	0	1718.88	405538685	2.7	High
High	DVNAAIAAIK		1	1	1	W6UDI6	0	985.568	99684199	2.63	High
High	ELIDQVLDR		1	1	1	W6UDI6	0	1100.59	1.7334e+08	2.42	High
High	AIFVDLEPTVVDEVR		1	1	1	W6UDI6	0	1701.91	63663979	2.33	High
High	TIGGGDDSFNTFFSETGAGK		1	1	1	W6UDI6	0	2007.89	1.30893e+08	2.2	High
U6JJ69	Ras C3 botulinum toxin substrate 2 OS=Echinococcus granulosus GN=EGR_07105 PE=3 SV=1	40.3141	6	9	5	1	191	21.2	8.24	2.511	23.06	6	9
Confidence	Sequence	Modifications	# Protein Groups	# Proteins	# PSMs	Master Protein Accessions	# Missed Cleavages	Theo. MH+ [Da]	Area: F2: Sample	XCorr A Sequest HT	Confidence A Sequest HT
High	KPINLALWDTAGQEDYDR		1	1	2	U6JJ69	0	2105.03	356383294	4.09	High
High	CVVVGDGAVGK	1xCarbamidomethyl [C1]	2	2	2	U6IVD5; U6JJ69	0	1060.55	7.43874e+08	3.03	High
High	LDLRDDRETLEK		1	1	1	U6JJ69	2	1502.78	2.62075e+08	2.33	High
High	TPVILVGTK		1	1	2	U6JJ69	0	927.587	3.61355e+08	2.28	High
High	LAPITYPQGLALAK		1	1	1	U6JJ69	0	1455.86	2.69506e+08	2.23	High
High	YLECSALTQTGLK	1xCarbamidomethyl [C4]	1	1	1	U6JJ69	0	1483.75	1.05007e+08	1.9	High
U6JNP4	Ferritin OS=Echinococcus granulosus GN=EGR_09055 PE=3 SV=1	50.8671	6	8	6	1	173	19.7	5.07	4.012	23.04	6	8
Confidence	Sequence	Modifications	# Protein Groups	# Proteins	# PSMs	Master Protein Accessions	# Missed Cleavages	Theo. MH+ [Da]	Area: F2: Sample	XCorr A Sequest HT	Confidence A Sequest HT
High	IEHEVNESLLALR		1	1	2	U6JNP4	0	1522.82	330615574	3.31	High
High	CGPGLGEYIFDKETLQGGEK	1xCarbamidomethyl [C1]	1	1	1	U6JNP4	1	2198.04	2.08655e+08	3.2	High
High	NNDSQFCDFLEGEFLGEQVSDIKK	1xCarbamidomethyl [C7]	1	1	1	U6JNP4	1	2819.28	295328369	3.12	High
High	QNFHEECEAGINR	1xCarbamidomethyl [C7]	1	1	1	U6JNP4	0	1603.69	2.48733e+08	3.05	High
High	DDVALPGFR		1	1	2	U6JNP4	0	989.505	8.92001e+07	2.66	High
High	LAGYVTNLK		1	1	1	U6JNP4	0	978.562	1.15242e+08	2.34	High
W6ULR0	Ras-related protein Rab-7a OS=Echinococcus granulosus GN=EGR_06079 PE=4 SV=1	18	6	10	6	1	350	39.9	8.48	0.61	22.96	6	10
Confidence	Sequence	Modifications	# Protein Groups	# Proteins	# PSMs	Master Protein Accessions	# Missed Cleavages	Theo. MH+ [Da]	Area: F2: Sample	XCorr A Sequest HT	Confidence A Sequest HT
High	VIILGDSGVGK		1	1	3	W6ULR0	0	1057.63	6.66718e+08	2.71	High
High	FQSLGVAFYR		1	1	1	W6ULR0	0	1187.62	83571562	2.61	High
High	DPENFPFILIGNK		1	1	3	W6ULR0	0	1503.78	8.47395e+07	2.46	High
High	TSLMNQYVTQR		1	1	1	W6ULR0	0	1340.66	2.97414e+07	2.3	High
High	ATIGADFLTK		1	1	1	W6ULR0	0	1036.57	8.44463e+07	2.06	High
High	QAFQEVAR		1	1	1	W6ULR0	0	948.49	5.80801e+07	1.97	High
W6U6B2	Uncharacterized protein OS=Echinococcus granulosus GN=EGR_11266 PE=4 SV=1	35.5372	3	10	2	1	121	13.6	4.97	1.371	22.83	3	10
Confidence	Sequence	Modifications	# Protein Groups	# Proteins	# PSMs	Master Protein Accessions	# Missed Cleavages	Theo. MH+ [Da]	Area: F2: Sample	XCorr A Sequest HT	Confidence A Sequest HT
High	NEVTICEWEGVK	1xCarbamidomethyl [C6]	1	1	2	W6U6B2	0	1463.68	939411247	2.8	High
High	DQQSFSVDFAVGGAESDGVVLLER		1	1	4	W6U6B2	0	2525.22	3.04863e+07	2.52	High
High	TSFPLSR		4	5	4	W6U118; W6TZB6; W6U6B2; W6U8U0	0	807.436	4.83185e+09	2.04	High
W6UPI5	Tyrosine-protein kinase OS=Echinococcus granulosus GN=EGR_01972 PE=3 SV=1	17.4168	8	9	8	1	511	58	7.17	1.089	22.23	8	9
Confidence	Sequence	Modifications	# Protein Groups	# Proteins	# PSMs	Master Protein Accessions	# Missed Cleavages	Theo. MH+ [Da]	Area: F2: Sample	XCorr A Sequest HT	Confidence A Sequest HT
High	VYYNESTGQFYISEATPFR		1	1	1	W6UPI5	0	2272.06	1.26439e+08	3.61	High
High	AANVLVDQDGSVK		1	1	1	W6UPI5	0	1315.69	4.31363e+08	2.75	High
High	SLDLTNDAAFR		1	1	1	W6UPI5	0	1222.61	6.68148e+07	2.6	High
High	TSVQVQDFVLGGGR		1	1	2	W6UPI5	0	1462.76	2.08968e+08	2.4	High
High	SLDLTNDAAFREEAK		1	1	1	W6UPI5	1	1679.82	1.37478e+07	2.19	High
High	IADFGLTR		1	3	1	W6UPI5	0	892.489	9.76454e+07	2.18	High
High	FLGFCCDAPDGR	2xCarbamidomethyl [C5; C6]	1	1	1	W6UPI5	0	1414.59	1.99959e+08	2.11	High
High	GNFGVVYR		1	1	1	W6UPI5	0	911.473	9.63113e+07	2.07	High
W6UFB6	Uncharacterized protein OS=Echinococcus granulosus GN=EGR_05274 PE=4 SV=1	12.4031	3	6	3	1	258	30.5	6.9	1.848	22.11	3	6
Confidence	Sequence	Modifications	# Protein Groups	# Proteins	# PSMs	Master Protein Accessions	# Missed Cleavages	Theo. MH+ [Da]	Area: F2: Sample	XCorr A Sequest HT	Confidence A Sequest HT
High	KSGQAAAEPYIEMEAIDEEAK		1	1	1	W6UFB6	1	2280.07	198202086	4.99	High
High	SGQAAAEPYIEMEAIDEEAK	1xOxidation [M12]	1	1	1	W6UFB6	0	2167.97	100646298	4.89	High
High	SGQAAAEPYIEMEAIDEEAK		1	1	2	W6UFB6	0	2151.98	2.07142e+08	3.77	High
High	GTTVVEEWWSK		1	1	2	W6UFB6	0	1321.64	830218968	2.43	High
U6JIQ5	Protein DJ 1 OS=Echinococcus granulosus GN=EGR_07383 PE=4 SV=1	41.8478	6	8	6	1	184	19.3	6.55	2.162	21.59	6	8
Confidence	Sequence	Modifications	# Protein Groups	# Proteins	# PSMs	Master Protein Accessions	# Missed Cleavages	Theo. MH+ [Da]	Area: F2: Sample	XCorr A Sequest HT	Confidence A Sequest HT
High	GDLDVYYNYQEETIVEDGHLLTSR		1	1	1	U6JIQ5	0	2829.32	219219560	4.52	High
High	LAELLTDR		1	1	2	U6JIQ5	0	930.525	3.11171e+08	2.67	High
High	GPGTATAFGLR		1	1	2	U6JIQ5	0	1047.56	381115066	2.62	High
High	VTSYPSMR		1	1	1	U6JIQ5	0	940.456	7.99629e+07	2.52	High
High	VVVAGVGGPSVVTCSR	1xCarbamidomethyl [C14]	1	1	1	U6JIQ5	0	1543.83	190547362	2.37	High
High	VLKDQYENNR		1	1	1	U6JIQ5	1	1278.64	3.25012e+07	2	High
W6V6R7	Serine protease inhibitor OS=Echinococcus granulosus GN=EGR_03125 PE=3 SV=1	28.0654	7	8	7	1	367	40.2	6.07	1.154	21.32	7	8
Confidence	Sequence	Modifications	# Protein Groups	# Proteins	# PSMs	Master Protein Accessions	# Missed Cleavages	Theo. MH+ [Da]	Area: F2: Sample	XCorr A Sequest HT	Confidence A Sequest HT
High	VPFETHEMVIVLPEKNDGLPNLLK		1	1	1	W6V6R7	1	2732.47	65897121	3.79	High
High	TLVEANGVFIQAGSR		1	1	1	W6V6R7	0	1561.83	9.841e+07	3.69	High
High	IRETYTSAVSK		1	1	1	W6V6R7	1	1254.67	5.89614e+07	2.9	High
High	SLGEDLQAVADGDAKK		1	1	2	W6V6R7	1	1616.81	6.92001e+07	2.47	High
High	ASYPMADFVDLEVR		1	1	1	W6V6R7	0	1612.77	1.1289e+08	2.12	High
High	EELVSVLGLAPGK		1	1	1	W6V6R7	0	1311.75	3.00927e+07	2	High
High	ADFSGITSDR		1	1	1	W6V6R7	0	1068.5	3.55927e+08	2	High
W6UA62	Gamma-soluble NSF attachment protein OS=Echinococcus granulosus GN=EGR_06815 PE=4 SV=1	34.8684	9	9	9	1	304	33.9	5.4	1.291	21.21	9	9
Confidence	Sequence	Modifications	# Protein Groups	# Proteins	# PSMs	Master Protein Accessions	# Missed Cleavages	Theo. MH+ [Da]	Area: F2: Sample	XCorr A Sequest HT	Confidence A Sequest HT
High	SPDIDSALEYYGR		1	1	1	W6UA62	0	1485.69	51044479	2.76	High
High	YLQAADFAGQSAR		1	1	1	W6UA62	0	1397.68	6.87229e+07	2.74	High
High	QSGVPDSASILYSK		1	1	1	W6UA62	0	1451.74	4.60019e+07	2.56	High
High	LLQACEPYDSNAVAK	1xCarbamidomethyl [C5]	1	1	1	W6UA62	0	1678.81	7.97633e+07	2.45	High
High	IDEAEELVQK		1	1	1	W6UA62	0	1173.6	89750650	2.28	High
High	VITLPTFR		1	1	1	W6UA62	0	946.572	4.25862e+07	2.18	High
High	ENVYTTYQACGK	1xCarbamidomethyl [C10]	1	1	1	W6UA62	0	1433.64	3.633e+07	2.13	High
High	LVQEDSVAAGK		1	1	1	W6UA62	0	1116.59	8.57006e+07	2.08	High
High	AYETASLLFR		1	1	1	W6UA62	0	1170.62	45255388	2.05	High
W6UM50	Heat shock protein HSP 90-alpha OS=Echinococcus granulosus GN=EGR_10560 PE=3 SV=1	15.3117	8	8	8	1	738	84.4	4.97	0.535	21.19	8	8
Confidence	Sequence	Modifications	# Protein Groups	# Proteins	# PSMs	Master Protein Accessions	# Missed Cleavages	Theo. MH+ [Da]	Area: F2: Sample	XCorr A Sequest HT	Confidence A Sequest HT
High	VVLHIKEDQSEYLEER		1	1	1	W6UM50	1	1987.01	2.43799e+07	3.11	High
High	EGLELPEDEEEKKR		1	1	1	W6UM50	2	1700.83	2.22781e+07	2.97	High
High	GVVDSEDLPLNISR		1	2	2	W6UM50	0	1513.79	321965395	2.86	High
High	ADLVNNLGTIAR		1	1	1	W6UM50	0	1256.7	1.35053e+08	2.83	High
High	ESLANSAFIEVLK		1	1	1	W6UM50	0	1420.77	1.03702e+08	2.64	High
High	YYSSQSGDEMTSLKDYVSR	1xOxidation [M10]	1	1	1	W6UM50	1	2231.98	3.33003e+07	2.64	High
High	NPEDISQEEYGEFYK		1	1	1	W6UM50	0	1847.8	7.97035e+07	2.18	High
High	DIYYITGESK		1	1	1	W6UM50	0	1188.58	76049240	1.97	High
W6U7G9	Uncharacterized protein OS=Echinococcus granulosus GN=EGR_08851 PE=4 SV=1	23.9316	3	6	3	1	234	26.5	9.32	3.217	20.85	3	6
Confidence	Sequence	Modifications	# Protein Groups	# Proteins	# PSMs	Master Protein Accessions	# Missed Cleavages	Theo. MH+ [Da]	Area: F2: Sample	XCorr A Sequest HT	Confidence A Sequest HT
High	GAELIYCEGEQLAAGTFSLYAASNPEK	1xCarbamidomethyl [C7]	1	1	1	W6U7G9	0	2889.36	3.72169e+08	5.06	High
High	MGGRDELADMGTASSLAK		1	1	1	W6U7G9	1	1809.85	1.94334e+08	4.07	High
High	MGGRDELADMGTASSLAK	1xOxidation [M10]	1	1	1	W6U7G9	1	1825.84	1.40267e+08	3.81	High
High	MAIAGLGLEYR		1	1	2	W6U7G9	0	1193.63	4.18912e+08	3.03	High
High	MAIAGLGLEYR	1xOxidation [M1]	1	1	1	W6U7G9	0	1209.63	1.09144e+08	2.68	High
W6USI4	Eukaryotic translation initiation factor 5A OS=Echinococcus granulosus GN=EGR_03813 PE=3 SV=1	41.0256	6	7	6	1	156	17	5.22	6.499	20.7	6	7
Confidence	Sequence	Modifications	# Protein Groups	# Proteins	# PSMs	Master Protein Accessions	# Missed Cleavages	Theo. MH+ [Da]	Area: F2: Sample	XCorr A Sequest HT	Confidence A Sequest HT
High	RLEECRPSGHTVISPTVTR	1xCarbamidomethyl [C5]	1	1	1	W6USI4	1	2195.13	7.90085e+07	4.3	High
High	LEECRPSGHTVISPTVTR	1xCarbamidomethyl [C4]	1	1	2	W6USI4	0	2039.03	2.55041e+08	3.35	High
High	SDIHGSDMLDTLK		1	1	1	W6USI4	0	1431.68	6.93983e+07	2.89	High
High	SDIHGSDMLDTLKEK		1	1	1	W6USI4	1	1688.82	7.71005e+07	2.49	High
High	FENLGDNEDLLVTYISAMGQEK		1	1	1	W6USI4	0	2486.18	31111278	2.46	High
High	IVEVSASK		1	1	1	W6USI4	0	832.477	144237189	2.15	High
W6UJD0	Tubulin beta-3 chain OS=Echinococcus granulosus GN=EGR_03991 PE=3 SV=1	8.55086	7	8	5	1	1111	120.6	5.53	0.435	20.67	7	8
Confidence	Sequence	Modifications	# Protein Groups	# Proteins	# PSMs	Master Protein Accessions	# Missed Cleavages	Theo. MH+ [Da]	Area: F2: Sample	XCorr A Sequest HT	Confidence A Sequest HT
High	LHFFVPGFAPLASR		1	1	2	W6UJD0	0	1558.85	1.37005e+08	3.72	High
High	GHYTEGAELIEEVLDVVR		1	1	1	W6UJD0	0	2029.02	5.21401e+07	2.92	High
High	INVYYNEGQGGK		1	1	1	W6UJD0	0	1341.64	1.8218e+08	2.84	High
High	VAGTFIGNTTAIQELFTR		1	1	1	W6UJD0	0	1939.03	86010439	2.61	High
High	ALLIDLEPGTMDSVR		1	1	1	W6UJD0	0	1629.85	4.85099e+07	2.33	High
High	LAVNMVPFPR		2	5	1	W6V3X7; W6UJD0	0	1143.63	180008522	2.1	High
High	IREEYPDR		2	5	1	W6V3X7; W6UJD0	1	1077.53	5.11903e+07	1.97	High
W6UDJ5	Annexin OS=Echinococcus granulosus GN=EGR_06075 PE=3 SV=1	28.7791	8	9	8	1	344	38.7	4.96	1.154	20.56	8	9
Confidence	Sequence	Modifications	# Protein Groups	# Proteins	# PSMs	Master Protein Accessions	# Missed Cleavages	Theo. MH+ [Da]	Area: F2: Sample	XCorr A Sequest HT	Confidence A Sequest HT
High	SDSFELYQAGVGK		1	1	1	W6UDJ5	0	1400.67	158727708	2.58	High
High	GVGTNDDSLIR		1	1	2	W6UDJ5	0	1146.57	3.63661e+08	2.5	High
High	VLIALLQASR		1	1	1	W6UDJ5	0	1083.69	9.1405e+07	2.45	High
High	GIGSDAQAIIDILAHR		1	1	1	W6UDJ5	0	1649.9	7.17325e+07	2.44	High
High	IMETATDPDDTVVK		1	1	1	W6UDJ5	0	1534.73	1.59467e+08	2.36	High
High	DLQDELGHELSGK		1	1	1	W6UDJ5	0	1440.7	72555361	2.15	High
High	QAALWSFGDK		1	1	1	W6UDJ5	0	1122.56	55388384	2.06	High
High	DVKDDTSGDFQK		1	1	1	W6UDJ5	1	1354.61	8.06209e+07	1.93	High
W6UY26	Alpha-actinin, sarcomeric OS=Echinococcus granulosus GN=EGR_01584 PE=4 SV=1	9.74529	7	8	7	1	903	103.8	5.52	0.286	20.4	7	8
Confidence	Sequence	Modifications	# Protein Groups	# Proteins	# PSMs	Master Protein Accessions	# Missed Cleavages	Theo. MH+ [Da]	Area: F2: Sample	XCorr A Sequest HT	Confidence A Sequest HT
High	ELTDLDTSDQLLQSFR		1	1	1	W6UY26	0	1880.92	1.22846e+07	3.54	High
High	LLTNLDGELEAQRPK		1	1	1	W6UY26	0	1696.92	1.04694e+08	3.21	High
High	IESIAQEIR		1	1	2	W6UY26	0	1058.58	1.6783e+08	2.59	High
High	NAEITIIEEDFR		1	1	1	W6UY26	0	1449.72	6.2833e+07	2.46	High
High	ESIVNPYTNVTTSR		1	1	1	W6UY26	0	1580.79	1.19202e+08	2.43	High
High	YRPDLLNFNDVAK		1	1	1	W6UY26	0	1564.81	3.63002e+07	2.33	High
High	TLQELTDQR		1	1	1	W6UY26	0	1103.57	1.067e+08	1.9	High
U6J887	Integral membrane protein OS=Echinococcus granulosus GN=EGR_05083 PE=3 SV=1	12.6214	2	6	2	1	206	23	7.3	0.778	20.11	2	6
Confidence	Sequence	Modifications	# Protein Groups	# Proteins	# PSMs	Master Protein Accessions	# Missed Cleavages	Theo. MH+ [Da]	Area: F2: Sample	XCorr A Sequest HT	Confidence A Sequest HT
High	RFEEVFSDPDTTFR		1	1	5	U6J887	1	1745.81	2.64187e+08	4.11	High
High	MPDVNCGLYVFR	1xCarbamidomethyl [C6]	1	1	1	U6J887	0	1470.69	9.04881e+07	2.59	High
W6U976	Endonuclease/exonuclease/phosphatase family domain-containing protein OS=Echinococcus granulosus GN=EGR_07571 PE=4 SV=1	25.6917	8	8	8	1	506	55.7	6.93	0.848	19.88	8	8
Confidence	Sequence	Modifications	# Protein Groups	# Proteins	# PSMs	Master Protein Accessions	# Missed Cleavages	Theo. MH+ [Da]	Area: F2: Sample	XCorr A Sequest HT	Confidence A Sequest HT
High	FTGVSAVVIPSR		1	1	1	W6U976	0	1232.7	139487235	3.11	High
High	SVSANTRPIPVATHYPSAPPLPQLPPADHDVIELFR		1	1	1	W6U976	0	3903.06	9.8455e+07	2.99	High
High	NAEEVACLADFVDAIMDTLSDK	1xCarbamidomethyl [C7]	1	1	1	W6U976	0	2427.11	3.97746e+06	2.69	High
High	YISDSDILTTNDALPSNTYR		1	1	1	W6U976	0	2259.08	6.36059e+07	2.35	High
High	VASESEIINR		1	1	1	W6U976	0	1117.58	47278464	2.33	High
High	LATWNLDR		1	1	1	W6U976	0	988.521	6.84839e+07	2.26	High
High	GWIAVNQAK		1	1	1	W6U976	0	986.542	2.20151e+07	2.17	High
High	TFQAVEYSSILYR		1	1	1	W6U976	0	1576.8	65480862	2	High
W6UCC3	Glutathione peroxidase OS=Echinococcus granulosus GN=EGR_06748 PE=3 SV=1	20.9559	6	8	6	1	272	30.5	8.62	0.995	19.84	6	8
Confidence	Sequence	Modifications	# Protein Groups	# Proteins	# PSMs	Master Protein Accessions	# Missed Cleavages	Theo. MH+ [Da]	Area: F2: Sample	XCorr A Sequest HT	Confidence A Sequest HT
High	KNYAQLQDLYTK		1	1	2	W6UCC3	1	1484.77	1.82137e+08	3.23	High
High	VDVNGPDALPLFIYLQK		1	1	1	W6UCC3	0	1902.04	8.08453e+08	3.23	High
High	NYAQLQDLYTK		1	1	1	W6UCC3	0	1356.68	607582316	2.42	High
High	NQEPGTNAEIK		1	1	2	W6UCC3	0	1200.59	1388769156	2.16	High
High	ILAFPCNQFR	1xCarbamidomethyl [C6]	1	1	1	W6UCC3	0	1265.65	1122345009	2.11	High
High	NGIPYKR		1	1	1	W6UCC3	1	847.478	2.96948e+07	2.03	High
W6VAV1	Synaptotagmin-14 OS=Echinococcus granulosus GN=EGR_01037 PE=4 SV=1	23.0047	8	8	8	1	426	47.4	9.32	1.031	19.84	8	8
Confidence	Sequence	Modifications	# Protein Groups	# Proteins	# PSMs	Master Protein Accessions	# Missed Cleavages	Theo. MH+ [Da]	Area: F2: Sample	XCorr A Sequest HT	Confidence A Sequest HT
High	VDNAPSEAQAGSQSYQVR		1	1	1	W6VAV1	0	1906.89	1.68024e+08	2.94	High
High	FAFDMNALNPR		1	1	1	W6VAV1	0	1295.62	1.4721e+08	2.69	High
High	SENLGWFAIGAK		1	1	1	W6VAV1	0	1292.66	1.67222e+08	2.66	High
High	GSDTHENVTLSALASR		1	1	1	W6VAV1	0	1657.81	96660678	2.58	High
High	WHVLNENVT		1	1	1	W6VAV1	0	1111.55	1.33402e+08	2.36	High
High	AITPDELAK		1	1	1	W6VAV1	0	957.525	350867531	2.28	High
High	GGEADIPFALAIK		1	1	1	W6VAV1	0	1301.71	4.06605e+08	2.17	High
High	LVCNTEFGER	1xCarbamidomethyl [C3]	1	1	1	W6VAV1	0	1224.57	493319319	2.15	High
W6UN14	Uncharacterized protein OS=Echinococcus granulosus GN=EGR_02580 PE=4 SV=1	18.9591	4	6	4	1	269	29.8	8.4	1.069	19.33	4	6
Confidence	Sequence	Modifications	# Protein Groups	# Proteins	# PSMs	Master Protein Accessions	# Missed Cleavages	Theo. MH+ [Da]	Area: F2: Sample	XCorr A Sequest HT	Confidence A Sequest HT
High	HAILSGSNVTIPITDGK		1	1	2	W6UN14	0	1722.94	4.40201e+08	5.07	High
High	HSCEGPDDMPAHAK	1xCarbamidomethyl [C3]	1	1	1	W6UN14	0	1551.63	1.8054e+08	3.65	High
High	GCHYITDDIIK	1xCarbamidomethyl [C2]	1	1	1	W6UN14	0	1334.64	1.60248e+08	2.71	High
High	HSCEGPDDMPAHAK	1xOxidation [M9]; 1xCarbamidomethyl [C3]	1	1	1	W6UN14	0	1567.63	4.96853e+07	2.46	High
High	GMPEITQIK		1	1	1	W6UN14	0	1016.54	1.63858e+08	1.96	High
U6J0Y2	F actin capping protein subunit beta OS=Echinococcus granulosus GN=EGR_00374 PE=4 SV=1	21.978	5	7	5	1	273	31.2	5.39	0.896	19.03	5	7
Confidence	Sequence	Modifications	# Protein Groups	# Proteins	# PSMs	Master Protein Accessions	# Missed Cleavages	Theo. MH+ [Da]	Area: F2: Sample	XCorr A Sequest HT	Confidence A Sequest HT
High	GSWDSVHIVEVQEHSTAK		1	1	1	U6J0Y2	0	2008.97	200317118	4.01	High
High	ALEIEANNAFDQYR		1	1	2	U6J0Y2	0	1653.79	2.17537e+08	3.23	High
High	SFLNDVYFGSSK		1	1	2	U6J0Y2	0	1363.65	4.09163e+08	2.64	High
High	DYLLSDFNR		1	1	1	U6J0Y2	0	1142.55	1.09944e+08	2.25	High
High	QLAQSVR		1	1	1	U6J0Y2	0	801.458	8.32073e+06	2.22	High
W6V8B8	T-cell immunomodulatory protein OS=Echinococcus granulosus GN=EGR_02200 PE=4 SV=1	9.0209	6	7	6	1	909	100.6	5.77	0.413	18.99	6	7
Confidence	Sequence	Modifications	# Protein Groups	# Proteins	# PSMs	Master Protein Accessions	# Missed Cleavages	Theo. MH+ [Da]	Area: F2: Sample	XCorr A Sequest HT	Confidence A Sequest HT
High	TSGLRPIILPAILR		1	1	1	W6V8B8	0	1519.97	1.57744e+08	3.67	High
High	IQLLIAGCSDNTCR	2xCarbamidomethyl [C8; C13]	1	1	1	W6V8B8	0	1620.78	6.50531e+07	3.45	High
High	FQAYLLPGVESQETLK		1	1	1	W6V8B8	0	1822.96	6.29991e+07	2.76	High
High	GDGSPSSYPLPIELK		1	1	2	W6V8B8	0	1559.8	397493368	2.62	High
High	GGVSTSLYMQK		1	1	1	W6V8B8	0	1170.58	92856129	2.27	High
High	ASYETQGADGGR		1	1	1	W6V8B8	0	1211.53	1.35047e+08	2.1	High
W6UAU2	Phospholipase D2 OS=Echinococcus granulosus GN=EGR_06664 PE=4 SV=1	6.37156	7	8	7	1	1491	170.3	9.13	0.227	18.94	7	8
Confidence	Sequence	Modifications	# Protein Groups	# Proteins	# PSMs	Master Protein Accessions	# Missed Cleavages	Theo. MH+ [Da]	Area: F2: Sample	XCorr A Sequest HT	Confidence A Sequest HT
High	DADELQIPEEDRINR		1	1	1	W6UAU2	1	1812.87	4.60753e+07	3.31	High
High	VISRPAALDYVQINPNDSFAPIR		1	1	1	W6UAU2	0	2556.36	26423281	2.84	High
High	LTTEFIYVHSK		1	1	2	W6UAU2	0	1337.71	4.86089e+07	2.4	High
High	LIIGSANINDR		1	1	1	W6UAU2	0	1185.66	6.40205e+07	2.22	High
High	VFVGSAAR		1	1	1	W6UAU2	0	806.452	3.42899e+07	2.12	High
High	VYIILPLLPGFAGDAGSR		1	1	1	W6UAU2	0	1859.04	5.46401e+07	2.04	High
High	DYISVCGLR	1xCarbamidomethyl [C6]	1	1	1	W6UAU2	0	1082.53	5.34396e+07	1.95	High
W6URG5	Ras-related protein RabJ OS=Echinococcus granulosus GN=EGR_00874 PE=4 SV=1	40.411	5	7	5	1	146	15.5	6.54	3.642	18.79	5	7
Confidence	Sequence	Modifications	# Protein Groups	# Proteins	# PSMs	Master Protein Accessions	# Missed Cleavages	Theo. MH+ [Da]	Area: F2: Sample	XCorr A Sequest HT	Confidence A Sequest HT
High	ALDIPVPPPPEPKPK		1	1	2	W6URG5	0	1594.92	4.01727e+08	3.97	High
High	SFATQNGYVYFEASAK		1	1	1	W6URG5	0	1782.83	1.43504e+08	3.15	High
High	DVNEVFCVSAAK	1xCarbamidomethyl [C7]	1	1	1	W6URG5	0	1338.64	6.76046e+08	2.79	High
High	INAGLPLK		1	1	2	W6URG5	0	825.519	4.27904e+08	2.39	High
High	QVQLETAR		1	1	1	W6URG5	0	944.516	4.97928e+08	2.28	High
W6UTA0	Long-chain-fatty-acid--CoA ligase OS=Echinococcus granulosus GN=EGR_03656 PE=4 SV=1	13.3598	8	8	8	1	756	84.2	7.71	0.567	18.73	8	8
Confidence	Sequence	Modifications	# Protein Groups	# Proteins	# PSMs	Master Protein Accessions	# Missed Cleavages	Theo. MH+ [Da]	Area: F2: Sample	XCorr A Sequest HT	Confidence A Sequest HT
High	LQEDAHTLQPTILIAVPR		1	1	1	W6UTA0	0	2015.13	1.14339e+08	3.14	High
High	HIILIQSDEGTLKK		1	1	1	W6UTA0	1	1594.92	1.05224e+08	2.47	High
High	LTTVHDLLLESVR		1	1	1	W6UTA0	0	1495.85	5.50659e+07	2.46	High
High	LLDLNPAPLR		1	1	1	W6UTA0	0	1121.67	1.43544e+08	2.22	High
High	SYPVALVVPDGDALR		1	1	1	W6UTA0	0	1571.84	2.31716e+07	2.2	High
High	IYQQVADSR		1	1	1	W6UTA0	0	1079.55	1.00615e+08	2.17	High
High	YQEDLLQLFAR		1	1	1	W6UTA0	0	1395.73	35011697	2.13	High
High	LVYNELTQVGK		1	1	1	W6UTA0	0	1263.69	6.86946e+07	1.93	High
W6U7P9	Uncharacterized protein OS=Echinococcus granulosus GN=EGR_08751 PE=4 SV=1	47.5806	5	6	5	1	124	14	6.42	6.197	18.72	5	6
Confidence	Sequence	Modifications	# Protein Groups	# Proteins	# PSMs	Master Protein Accessions	# Missed Cleavages	Theo. MH+ [Da]	Area: F2: Sample	XCorr A Sequest HT	Confidence A Sequest HT
High	EAEEPVESEAAAEHHESGEAMRPAEVTQR	1xOxidation [M21]	1	1	2	W6U7P9	0	3192.41	261588304	4.05	High
High	RPSDVGER		1	1	1	W6U7P9	0	915.464	1.06704e+08	3.42	High
High	RDILISLER		1	1	1	W6U7P9	1	1114.66	5.43185e+07	2.95	High
High	LGHLGAYWPTSLR		1	1	1	W6U7P9	0	1470.79	1.2993e+08	2.38	High
High	DILISLER		1	1	1	W6U7P9	0	958.557	7.85491e+07	2.14	High
W6VCB5	Beta-soluble NSF attachment protein OS=Echinococcus granulosus GN=EGR_00449 PE=4 SV=1	33.1104	7	7	7	1	299	33.8	6	0.905	18.53	7	7
Confidence	Sequence	Modifications	# Protein Groups	# Proteins	# PSMs	Master Protein Accessions	# Missed Cleavages	Theo. MH+ [Da]	Area: F2: Sample	XCorr A Sequest HT	Confidence A Sequest HT
High	WQEAGDAFVQAAELSASNK		1	1	1	W6VCB5	0	2021.96	1.13161e+08	3.44	High
High	VDEALSSENLETYTAAVK		1	1	1	W6VCB5	0	1939.95	78108846	2.94	High
High	IFEEAGVSSMDNK		1	1	1	W6VCB5	0	1426.65	1.58861e+08	2.85	High
High	VAHYYATSGQFEK		1	1	1	W6VCB5	0	1500.71	1.6969e+08	2.49	High
High	SLFSGGSDGTEER		1	1	1	W6VCB5	0	1341.59	7.51629e+07	2.36	High
High	LEPWMTEMLLK		1	1	1	W6VCB5	0	1390.71	8.98297e+07	2.29	High
High	AVICDMNYDIVK	1xCarbamidomethyl [C4]	1	1	1	W6VCB5	0	1440.69	1.25731e+08	2.16	High
W6U8T0	Alkaline phosphatase OS=Echinococcus granulosus GN=EGR_08267 PE=3 SV=1	14.6154	7	8	7	1	650	71.9	6.14	0.743	18.35	7	8
Confidence	Sequence	Modifications	# Protein Groups	# Proteins	# PSMs	Master Protein Accessions	# Missed Cleavages	Theo. MH+ [Da]	Area: F2: Sample	XCorr A Sequest HT	Confidence A Sequest HT
High	TGMIGLTGDIGVK		1	1	1	W6U8T0	0	1261.68	114601070	2.87	High
High	ATGVLTNTR		1	1	1	W6U8T0	0	932.516	1.42784e+08	2.51	High
High	AYFAESVLEAAYK		1	1	1	W6U8T0	0	1461.73	172226334	2.32	High
High	NFYPQNVALPADLSVK		1	1	2	W6U8T0	0	1775.93	2.84735e+08	2.27	High
High	TYDLETSVTDSASSATAYLTGTK		1	1	1	W6U8T0	0	2382.12	1.18497e+08	2.18	High
High	FALGAYPFDQK		1	1	1	W6U8T0	0	1256.63	2.09572e+08	2.15	High
High	SPTYWYNLAK		1	1	1	W6U8T0	0	1242.62	2.25187e+08	1.94	High
W6V843	Calcium-binding protein p22 OS=Echinococcus granulosus GN=EGR_02455 PE=4 SV=1	30.303	5	7	5	1	165	18.8	4.7	1.848	18.29	5	7
Confidence	Sequence	Modifications	# Protein Groups	# Proteins	# PSMs	Master Protein Accessions	# Missed Cleavages	Theo. MH+ [Da]	Area: F2: Sample	XCorr A Sequest HT	Confidence A Sequest HT
High	RQDFLLIPELAINPLGDR		1	1	1	W6V843	1	2080.15	2.46499e+08	4.36	High
High	QDFLLIPELAINPLGDR		1	1	1	W6V843	0	1924.05	8.6827e+07	2.54	High
High	FLFGMYDLDVDNR		1	1	2	W6V843	0	1604.74	1.23969e+08	2.51	High
High	AAVESVDIENK		1	1	2	W6V843	0	1174.6	630262927	2.26	High
High	GGEELNFR		1	1	1	W6V843	0	921.442	260896253	2.19	High
W6V642	Aldehyde dehydrogenase OS=Echinococcus granulosus GN=EGR_03415 PE=3 SV=1	18.3374	6	7	6	1	409	45.4	6.79	0.957	18.27	6	7
Confidence	Sequence	Modifications	# Protein Groups	# Proteins	# PSMs	Master Protein Accessions	# Missed Cleavages	Theo. MH+ [Da]	Area: F2: Sample	XCorr A Sequest HT	Confidence A Sequest HT
High	HLTPVTLELGGK		1	1	2	W6V642	0	1264.73	9.67165e+07	3.2	High
High	YFGQASIDAFSNPR		1	1	1	W6V642	0	1572.74	99709708	3.11	High
High	TFLSLFDTVSIQPQPLGR		1	1	1	W6V642	0	2019.09	2.61179e+07	2.67	High
High	NLPFGGVGNSGTGR		1	1	1	W6V642	0	1332.67	90086124	2.29	High
High	LSSLLQSTR		1	1	1	W6V642	0	1004.57	6.49012e+07	2.16	High
High	GEVVYGGK		1	1	1	W6V642	0	808.42	1.00743e+07	1.94	High
W6U7D3	Basigin OS=Echinococcus granulosus GN=EGR_08038 PE=4 SV=1	23.6422	5	6	5	1	313	35.2	8.37	0.896	18.1	5	6
Confidence	Sequence	Modifications	# Protein Groups	# Proteins	# PSMs	Master Protein Accessions	# Missed Cleavages	Theo. MH+ [Da]	Area: F2: Sample	XCorr A Sequest HT	Confidence A Sequest HT
High	AEGTGDSAVLLPIYDVQTTHIPGDTLLFK		1	1	1	W6U7D3	0	3071.59	1.26514e+09	5.92	High
High	NPIDVDQDEPK		1	1	2	W6U7D3	0	1269.6	9.90123e+08	2.89	High
High	STEGYELSVVCK	1xCarbamidomethyl [C11]	1	1	1	W6U7D3	0	1371.65	5.49808e+08	2.27	High
High	SGSLPYPSR		1	1	1	W6U7D3	0	963.489	362458892	2.13	High
High	QSCQLQSPPMVQR	1xCarbamidomethyl [C3]	1	1	1	W6U7D3	0	1558.75	6.12048e+07	2.1	High
U6J0K1	Dipeptidyl peptidase 3 OS=Echinococcus granulosus GN=EGR_02960 PE=3 SV=1	10.0543	6	7	6	1	736	82.5	5.54	0.369	17.97	6	7
Confidence	Sequence	Modifications	# Protein Groups	# Proteins	# PSMs	Master Protein Accessions	# Missed Cleavages	Theo. MH+ [Da]	Area: F2: Sample	XCorr A Sequest HT	Confidence A Sequest HT
High	RNDDGTFNFPSTVR		1	1	1	U6J0K1	1	1625.77	3.86704e+07	3.14	High
High	VIAAVYSLHPR		1	1	1	U6J0K1	0	1225.71	48003383	2.74	High
High	FSGIASAFEECR	1xCarbamidomethyl [C11]	1	1	1	U6J0K1	0	1373.62	7.1187e+07	2.71	High
High	NYPGTEEGIIQSFVDR		1	1	2	U6J0K1	0	1824.88	9.3511e+07	2.59	High
High	QTVDGLTASAK		1	1	1	U6J0K1	0	1090.57	5.08661e+07	2.5	High
High	SFDLLSEAEK		1	1	1	U6J0K1	0	1138.56	56907078	2.16	High
W6UBE4	Non-lysosomal glucosylceramidase OS=Echinococcus granulosus GN=EGR_06717 PE=4 SV=1	8.43496	6	7	6	1	984	110.2	6.73	0.314	17.55	6	7
Confidence	Sequence	Modifications	# Protein Groups	# Proteins	# PSMs	Master Protein Accessions	# Missed Cleavages	Theo. MH+ [Da]	Area: F2: Sample	XCorr A Sequest HT	Confidence A Sequest HT
High	APAAGDNAPADVAEIELIR		1	1	1	W6UBE4	0	1892.97	3.80721e+07	3.1	High
High	GASELLIYASR		1	1	1	W6UBE4	0	1179.64	1.2585e+08	2.95	High
High	LWTDLGQEGHLAFENTGYYVER		1	1	1	W6UBE4	0	2598.23	73225253	2.94	High
High	SWTVYEFPELK		1	1	1	W6UBE4	0	1398.69	97799900	2.32	High
High	VNAYTLR		1	1	1	W6UBE4	0	836.462	45053041	2.15	High
High	FGILMSNLPDIPR	1xOxidation [M5]	1	1	1	W6UBE4	0	1488.79	1.18947e+07	2.08	High
High	FGILMSNLPDIPR		1	1	1	W6UBE4	0	1472.79	5.25599e+07	2	High
W6U277	Glycerol kinase OS=Echinococcus granulosus GN=EGR_09993 PE=4 SV=1	13.2075	7	7	7	1	583	64.4	8.53	0.528	17.24	7	7
Confidence	Sequence	Modifications	# Protein Groups	# Proteins	# PSMs	Master Protein Accessions	# Missed Cleavages	Theo. MH+ [Da]	Area: F2: Sample	XCorr A Sequest HT	Confidence A Sequest HT
High	ASAYQTQEVLEAAR		1	1	1	W6U277	0	1536.77	5.90408e+07	3.27	High
High	GVIVGLDENCTR	1xCarbamidomethyl [C10]	1	1	1	W6U277	0	1332.66	5.36911e+07	2.69	High
High	TSDLVQHFINK		1	1	1	W6U277	0	1301.68	2.05422e+07	2.6	High
High	NIAAIGITNQR		1	1	1	W6U277	0	1170.66	1.0423e+08	2.52	High
High	MIGVIDQGTSSSR		1	1	1	W6U277	0	1350.67	60006246	2.27	High
High	HQIEIGR		1	1	1	W6U277	0	852.469	4.7439e+07	1.97	High
High	GDLIAAGYR		1	1	1	W6U277	0	935.495	26429440	1.91	High
W6USR3	Ras-related protein Rab-8B OS=Echinococcus granulosus GN=EGR_00882 PE=4 SV=1	19.8381	4	6	4	1	247	28.4	8.5	0.968	16.91	4	6
Confidence	Sequence	Modifications	# Protein Groups	# Proteins	# PSMs	Master Protein Accessions	# Missed Cleavages	Theo. MH+ [Da]	Area: F2: Sample	XCorr A Sequest HT	Confidence A Sequest HT
High	QWLTNIDDHANSDVER		1	1	1	W6USR3	0	1912.88	191883952	4.06	High
High	NHNIEFLETSAK		1	1	2	W6USR3	0	1402.7	2.37661e+08	3	High
High	EGENVTAAFR		1	1	2	W6USR3	0	1093.53	4.65464e+08	2.44	High
High	LLLIGDSGVGK		1	2	1	W6USR3	0	1071.64	6.4864e+08	2.42	High
W6UN54	Putative UDP-glucose 4-epimerase OS=Echinococcus granulosus GN=EGR_02665 PE=3 SV=1	21.9444	6	7	6	1	360	39.7	7.62	0.778	16.73	6	7
Confidence	Sequence	Modifications	# Protein Groups	# Proteins	# PSMs	Master Protein Accessions	# Missed Cleavages	Theo. MH+ [Da]	Area: F2: Sample	XCorr A Sequest HT	Confidence A Sequest HT
High	RGGDIAVAYADTTLAEK		1	1	1	W6UN54	1	1750.9	4.509e+07	3.48	High
High	YIGELILEDLTR		1	1	1	W6UN54	0	1434.78	1.14297e+08	2.52	High
High	SDPEWSVINLR		1	1	2	W6UN54	0	1315.66	1.44327e+08	2.2	High
High	SGLIGEDAGPAPK		1	1	1	W6UN54	0	1211.63	2.95102e+08	2.16	High
High	TPDGTGIR		1	1	1	W6UN54	0	816.421	2.86994e+07	2.15	High
High	LPLTEETPTGQCANPYGR	1xCarbamidomethyl [C12]	1	1	1	W6UN54	0	2003.95	38871837	2.1	High
W6UW68	Putative phosphoglycerate mutase OS=Echinococcus granulosus GN=EGR_00140 PE=3 SV=1	37.4502	6	6	6	1	251	28.4	8.21	1.154	16.67	6	6
Confidence	Sequence	Modifications	# Protein Groups	# Proteins	# PSMs	Master Protein Accessions	# Missed Cleavages	Theo. MH+ [Da]	Area: F2: Sample	XCorr A Sequest HT	Confidence A Sequest HT
High	HYYLADDATVAAAISSVANQGK		1	1	1	W6UW68	0	2265.11	101981982	3.73	High
High	HGESVYNQENR		1	1	1	W6UW68	0	1332.59	3.99336e+07	3.16	High
High	AYDISPPPLEVSDKR		1	1	1	W6UW68	1	1686.87	136197645	2.85	High
High	TLNHVLEVNDLHWIPVYK		1	1	1	W6UW68	0	2190.17	5.18607e+07	2.48	High
High	ALPFWFDSIVPAIK		1	1	1	W6UW68	0	1603.89	1.47502e+08	2.34	High
High	LLDIECIPVTECLK	2xCarbamidomethyl [C6; C12]	1	1	1	W6UW68	0	1702.88	5.32949e+07	2.11	High
U6IWR5	Fimbrin OS=Echinococcus granulosus GN=EGR_00251 PE=4 SV=1	13.2686	7	7	7	1	618	68.6	6.02	0.711	16.55	7	7
Confidence	Sequence	Modifications	# Protein Groups	# Proteins	# PSMs	Master Protein Accessions	# Missed Cleavages	Theo. MH+ [Da]	Area: F2: Sample	XCorr A Sequest HT	Confidence A Sequest HT
High	THGAISSDDIRPALEK		1	1	1	U6IWR5	0	1709.88	8.06335e+07	2.9	High
High	LKEVGEPPISGFR		1	1	1	U6IWR5	1	1428.78	4.03392e+07	2.76	High
High	VILEEPSLEKR		1	1	1	U6IWR5	1	1312.75	4.47575e+07	2.34	High
High	DNALSNSRPIVAVLESISK		1	1	1	U6IWR5	0	2013.1	4.0652e+07	2.33	High
High	MINVAVPNTIDDR		1	1	1	U6IWR5	0	1457.74	55374346	2.17	High
High	VVNISGENIR		1	1	1	U6IWR5	0	1100.61	168813024	2.11	High
High	VILEEPSLEK		1	1	1	U6IWR5	0	1156.65	7.85345e+07	1.93	High
W6V5R2	Rho GDP-dissociation inhibitor OS=Echinococcus granulosus GN=EGR_03498 PE=4 SV=1	27.2251	4	6	4	1	191	21.7	5.35	1.61	16.45	4	6
Confidence	Sequence	Modifications	# Protein Groups	# Proteins	# PSMs	Master Protein Accessions	# Missed Cleavages	Theo. MH+ [Da]	Area: F2: Sample	XCorr A Sequest HT	Confidence A Sequest HT
High	GHYNVTSVFTDDDEQEHLK		1	1	2	W6V5R2	0	2234	4.91243e+08	3.43	High
High	SEDEEVQSGALFR		1	1	2	W6V5R2	0	1466.68	5.46821e+08	3.34	High
High	LDAEDSSLQR		1	1	1	W6V5R2	0	1133.54	3.59143e+08	2.38	High
High	YKECLLGGTK	1xCarbamidomethyl [C4]	1	1	1	W6V5R2	1	1168.6	6.70067e+07	1.95	High
O16058	Glutathione S-transferase OS=Echinococcus granulosus GN=GSTmu PE=2 SV=1	29.2237	6	7	6	1	219	25.5	7.59	1.154	16.41	6	7
Confidence	Sequence	Modifications	# Protein Groups	# Proteins	# PSMs	Master Protein Accessions	# Missed Cleavages	Theo. MH+ [Da]	Area: F2: Sample	XCorr A Sequest HT	Confidence A Sequest HT
High	LTQSGAILEYIADR		1	2	2	O16058	0	1549.82	2.15975e+08	3.26	High
High	YLEVEYDDKR		1	1	1	O16058	1	1329.63	1.13536e+08	2.32	High
High	IGSTPTFDR		1	1	1	O16058	0	993.5	202409734	2.21	High
High	FENLPALR		1	1	1	O16058	0	959.531	1.98174e+08	2.18	High
High	LKPGLFETLAQK		1	1	1	O16058	0	1344.79	4.51651e+07	2.06	High
High	LPNFEAYLGEK		1	2	1	O16058	0	1280.65	1.39214e+08	2	High
U6J3W8	Tetraspanin OS=Echinococcus granulosus GN=EGR_04249 PE=3 SV=1	19.1111	4	6	4	1	225	23.7	8.03	1.31	16.39	4	6
Confidence	Sequence	Modifications	# Protein Groups	# Proteins	# PSMs	Master Protein Accessions	# Missed Cleavages	Theo. MH+ [Da]	Area: F2: Sample	XCorr A Sequest HT	Confidence A Sequest HT
High	GLGSGSLSGSDPTLK		1	1	3	U6J3W8	0	1375.71	25104150880	3.54	High
High	TGCAEAMYNEIK	1xCarbamidomethyl [C3]	1	1	1	U6J3W8	0	1386.6	3.28378e+08	2.67	High
High	TGSCTHPFK	1xCarbamidomethyl [C4]	1	1	1	U6J3W8	0	1034.47	5.28645e+08	2.48	High
High	KVGEYEK		1	1	1	U6J3W8	1	852.446	1.4062e+08	2.01	High
U6JMR8	Expressed conserved protein OS=Echinococcus granulosus GN=EGR_08855 PE=4 SV=1	27.0531	5	6	5	1	207	22.9	7.12	1.61	16.2	5	6
Confidence	Sequence	Modifications	# Protein Groups	# Proteins	# PSMs	Master Protein Accessions	# Missed Cleavages	Theo. MH+ [Da]	Area: F2: Sample	XCorr A Sequest HT	Confidence A Sequest HT
High	TGGSGETDVFTASR		1	1	2	U6JMR8	0	1384.63	193892178	3.68	High
High	DPSSVTYLTDR		1	1	1	U6JMR8	0	1253.6	1.86832e+08	2.86	High
High	MGIAGLGVENR		1	1	1	U6JMR8	0	1116.58	1.04781e+08	2.72	High
High	QVNNLSCTTEK	1xCarbamidomethyl [C7]	1	1	1	U6JMR8	0	1293.61	4.90794e+07	2.34	High
High	YIVYIDPTR		1	1	1	U6JMR8	0	1139.61	1.35303e+08	1.92	High
W6UCY9	Uncharacterized protein OS=Echinococcus granulosus GN=EGR_05903 PE=4 SV=1	30.6122	5	6	5	1	245	27	6.52	1.054	16.09	5	6
Confidence	Sequence	Modifications	# Protein Groups	# Proteins	# PSMs	Master Protein Accessions	# Missed Cleavages	Theo. MH+ [Da]	Area: F2: Sample	XCorr A Sequest HT	Confidence A Sequest HT
High	TDLGQGSPEILYESVHSK		1	1	1	W6UCY9	0	1959.97	147159645	3.36	High
High	IFSLPDDYFLFPAHEYSGR		1	1	1	W6UCY9	0	2274.09	2.28968e+08	2.83	High
High	VLPLLAADGPFIFR		1	1	1	W6UCY9	0	1528.89	2.10632e+08	2.74	High
High	AVLIDPVLETVQR		1	1	2	W6UCY9	0	1452.84	1.9686e+08	2.65	High
High	AAFTGDALLIR		1	1	1	W6UCY9	0	1147.65	1.61271e+08	2.28	High
W6USX8	Actin-interacting protein OS=Echinococcus granulosus GN=EGR_00962 PE=4 SV=1	11.5873	6	6	6	1	630	68.3	7.14	0.425	16.08	6	6
Confidence	Sequence	Modifications	# Protein Groups	# Proteins	# PSMs	Master Protein Accessions	# Missed Cleavages	Theo. MH+ [Da]	Area: F2: Sample	XCorr A Sequest HT	Confidence A Sequest HT
High	SNNDLISTGHDACVR	1xCarbamidomethyl [C13]	1	1	1	W6USX8	0	1658.76	6.13202e+07	3.46	High
High	GDIFVTGGSDGK		1	1	1	W6USX8	0	1152.55	57567898	2.66	High
High	WNLVTGLAEPFEGK		1	1	1	W6USX8	0	1560.81	5.37033e+07	2.6	High
High	VTCVAWAPDGR	1xCarbamidomethyl [C3]	1	1	1	W6USX8	0	1231.59	39920154	2.59	High
High	SAIHGVVTCGDR	1xCarbamidomethyl [C9]	1	1	1	W6USX8	0	1271.62	2.14095e+07	2.48	High
High	VLSAGVDDR		1	1	1	W6USX8	0	931.484	3.84571e+07	2.29	High
W6UDS2	GTPase HRas OS=Echinococcus granulosus GN=EGR_06185 PE=4 SV=1	37	6	7	6	1	200	22.5	5.03	1.683	16.07	6	7
Confidence	Sequence	Modifications	# Protein Groups	# Proteins	# PSMs	Master Protein Accessions	# Missed Cleavages	Theo. MH+ [Da]	Area: F2: Sample	XCorr A Sequest HT	Confidence A Sequest HT
High	TGEGFLCVFAVNNAK	1xCarbamidomethyl [C7]	1	1	1	W6UDS2	0	1626.79	1.46173e+08	2.41	High
High	VKDADEVPMVLIGNK	1xOxidation [M9]	1	1	1	W6UDS2	1	1643.87	2.64651e+07	2.39	High
High	QGVEDAFFTLVR		1	1	1	W6UDS2	0	1381.71	1.71498e+08	2.38	High
High	LVVVGAGGVGK		1	1	2	W6UDS2	0	955.593	1.97822e+08	2.38	High
High	EYNIPYIETSAK		1	1	1	W6UDS2	0	1427.71	239804061	2.21	High
High	SFEDISQYR		1	1	1	W6UDS2	0	1144.53	184925491	1.97	High
W6U1Q9	Ras-related protein RABA1b OS=Echinococcus granulosus GN=EGR_10162 PE=4 SV=1	24.5421	6	7	6	1	273	30.3	9.54	2.162	15.86	6	7
Confidence	Sequence	Modifications	# Protein Groups	# Proteins	# PSMs	Master Protein Accessions	# Missed Cleavages	Theo. MH+ [Da]	Area: F2: Sample	XCorr A Sequest HT	Confidence A Sequest HT
High	MADVHGDEPIPVFFAGNK		1	1	1	W6U1Q9	0	1943.93	2.21053e+08	3.14	High
High	GFVIVYDVTNR		1	1	2	W6U1Q9	0	1282.68	144580436	2.34	High
High	LKEVPTEDAER		1	1	1	W6U1Q9	1	1286.66	3.63555e+07	2.19	High
High	IVLLGESGVGK		1	1	1	W6U1Q9	0	1071.64	3.07897e+08	2.11	High
High	ITDQLPGR		1	1	1	W6U1Q9	0	899.495	5.14685e+07	2.08	High
High	SLAASTFR		1	1	1	W6U1Q9	0	852.457	8.61881e+07	2.01	High
U6JBX5	Transketolase OS=Echinococcus granulosus GN=EGR_09975 PE=4 SV=1	12.48	6	6	6	1	625	67.7	6.8	0.453	15.83	6	6
Confidence	Sequence	Modifications	# Protein Groups	# Proteins	# PSMs	Master Protein Accessions	# Missed Cleavages	Theo. MH+ [Da]	Area: F2: Sample	XCorr A Sequest HT	Confidence A Sequest HT
High	IIDPFTVKPIDAELIASSVK		1	1	1	U6JBX5	0	2156.22	1.74552e+08	3.15	High
High	GSTVFYPSDAVSCER	1xCarbamidomethyl [C13]	1	1	1	U6JBX5	0	1674.74	8.46073e+07	3.09	High
High	INAAAICEEAR	1xCarbamidomethyl [C7]	1	1	1	U6JBX5	0	1217.59	7.11643e+07	2.96	High
High	NIDSDLEGHPTPR		1	1	1	U6JBX5	0	1450.69	8.94402e+07	2.32	High
High	TLIVPSTLGK		1	1	1	U6JBX5	0	1028.64	7.52244e+07	2.22	High
High	NSTFSIYLR		1	1	1	U6JBX5	0	1100.57	4.41224e+07	2.09	High
W6UHA5	Peptidase inhibitor OS=Echinococcus granulosus GN=EGR_04630 PE=3 SV=1	26.5306	4	5	4	1	245	26.8	8.78	1.154	15.71	4	5
Confidence	Sequence	Modifications	# Protein Groups	# Proteins	# PSMs	Master Protein Accessions	# Missed Cleavages	Theo. MH+ [Da]	Area: F2: Sample	XCorr A Sequest HT	Confidence A Sequest HT
High	VCGHYTQVVWATSEELGCAVK	2xCarbamidomethyl [C2; C18]	1	1	1	W6UHA5	0	2394.12	1.43675e+08	4.85	High
High	ALENLAVDWVAR		1	1	2	W6UHA5	0	1356.73	6.35855e+08	3.32	High
High	GSVKPSAANMLEMVYSK		1	1	1	W6UHA5	0	1811.9		2.57	High
High	YSGTGQNLALSGGSR		1	1	1	W6UHA5	0	1467.72	8.04901e+08	2.08	High
U6IW87	Rab GDP dissociation inhibitor OS=Echinococcus granulosus GN=EGR_07503 PE=3 SV=1	16.5548	6	6	6	1	447	50.2	6.32	0.668	15.67	6	6
Confidence	Sequence	Modifications	# Protein Groups	# Proteins	# PSMs	Master Protein Accessions	# Missed Cleavages	Theo. MH+ [Da]	Area: F2: Sample	XCorr A Sequest HT	Confidence A Sequest HT
High	FGVDNNTQDFVGHAICLYR	1xCarbamidomethyl [C16]	1	1	1	U6IW87	0	2226.04	1.51413e+08	3.03	High
High	NSYYGGESTSITPLDELFKR		1	1	1	U6IW87	1	2277.1	1.71021e+08	3.03	High
High	VICDPSYAPDLVR	1xCarbamidomethyl [C3]	1	1	1	U6IW87	0	1504.75	239323832	2.78	High
High	NSYYGGESTSITPLDELFK		1	1	1	U6IW87	0	2121	1.24795e+08	2.41	High
High	NLCALDAIR	1xCarbamidomethyl [C3]	1	1	1	U6IW87	0	1045.55	97409717	2.31	High
High	ECILSGLMSVAGK	1xCarbamidomethyl [C2]	1	1	1	U6IW87	0	1364.69	48590392	2.1	High
W6UST3	Tubulin alpha chain OS=Echinococcus granulosus GN=EGR_00635 PE=3 SV=1	10.6931	4	6	2	1	505	56.2	5.2	0.374	15.3	4	6
Confidence	Sequence	Modifications	# Protein Groups	# Proteins	# PSMs	Master Protein Accessions	# Missed Cleavages	Theo. MH+ [Da]	Area: F2: Sample	XCorr A Sequest HT	Confidence A Sequest HT
High	IHFPLATYAPVISAEK		2	2	3	W6UDI6; W6UST3	0	1756.96		2.92	High
High	NLDIERPTYTNLNR		2	7	1	W6UDI6; W6UST3	0	1718.88	405538685	2.7	High
High	AVFVDLEPTVVDEVR		1	1	1	W6UST3	0	1687.89	6.01215e+07	2.35	High
High	EIVDLVLDR		1	4	1	W6UST3	0	1071.6	7.22235e+07	2.09	High
W6U828	Uncharacterized protein OS=Echinococcus granulosus GN=EGR_07846 PE=4 SV=1	48.1481	4	6	4	1	108	12.6	8.9	3.217	15.13	4	6
Confidence	Sequence	Modifications	# Protein Groups	# Proteins	# PSMs	Master Protein Accessions	# Missed Cleavages	Theo. MH+ [Da]	Area: F2: Sample	XCorr A Sequest HT	Confidence A Sequest HT
High	FNDEDFENLMATLQEISK		1	1	2	W6U828	0	2143.99	1.4118e+08	3.88	High
High	DLNVTACPTFLFFR	1xCarbamidomethyl [C7]	1	1	1	W6U828	0	1700.85	225069096	2.63	High
High	TFIACPQERE	1xCarbamidomethyl [C5]	1	1	1	W6U828	1	1250.58	4.3923e+08	2.28	High
High	LIILAVDATR		1	1	2	W6U828	0	1084.67	1.47422e+08	2.13	High
W6UMA5	Asparaginyl-tRNA synthetase, cytoplasmic OS=Echinococcus granulosus GN=EGR_10502 PE=4 SV=1	18.8377	6	6	6	1	499	56.4	6.48	0.668	14.67	6	6
Confidence	Sequence	Modifications	# Protein Groups	# Proteins	# PSMs	Master Protein Accessions	# Missed Cleavages	Theo. MH+ [Da]	Area: F2: Sample	XCorr A Sequest HT	Confidence A Sequest HT
High	GFTEVHPPTLVQTQVEGGSTLFK		1	1	1	W6UMA5	0	2472.28	9.77351e+07	3.01	High
High	DGTGLLQCLLAGDLPR	1xCarbamidomethyl [C8]	1	1	1	W6UMA5	0	1698.88	4.99743e+07	2.7	High
High	EFGTCSHGGYGLGFER	1xCarbamidomethyl [C5]	1	1	1	W6UMA5	0	1773.76	5.9564e+07	2.44	High
High	EGTDPFVFGDDIPELPER		1	1	1	W6UMA5	0	2032.95	1.15967e+08	2.3	High
High	AGDLVLAMNPSFK		1	1	1	W6UMA5	0	1362.71	5.46294e+07	2.25	High
High	QALVELEK		1	1	1	W6UMA5	0	929.53	3.95306e+07	1.96	High
W6UKC0	Ras-related protein Rab-10 OS=Echinococcus granulosus GN=EGR_03430 PE=4 SV=1	32.5	5	5	5	1	200	22.4	8.65	1.054	14.52	5	5
Confidence	Sequence	Modifications	# Protein Groups	# Proteins	# PSMs	Master Protein Accessions	# Missed Cleavages	Theo. MH+ [Da]	Area: F2: Sample	XCorr A Sequest HT	Confidence A Sequest HT
High	HFETSAMNGTNVEAAFLELTR		1	1	1	W6UKC0	0	2338.11	4.95997e+07	3.95	High
High	QVSVEEGLAVAER		1	1	1	W6UKC0	0	1386.72	1.08078e+08	3.35	High
High	LMLIGDSGVGK		1	1	1	W6UKC0	0	1089.6	7.4491e+07	2.76	High
High	DQGSAAPITR		1	1	1	W6UKC0	0	1015.52	128656146	2.32	High
High	FQTITASYYR		1	1	1	W6UKC0	0	1249.62	8.60551e+07	2.14	High
W6UH87	Long-chain-fatty-acid--CoA ligase OS=Echinococcus granulosus GN=EGR_04798 PE=4 SV=1	12.5184	6	6	6	1	679	75.6	6.77	0.468	14.04	6	6
Confidence	Sequence	Modifications	# Protein Groups	# Proteins	# PSMs	Master Protein Accessions	# Missed Cleavages	Theo. MH+ [Da]	Area: F2: Sample	XCorr A Sequest HT	Confidence A Sequest HT
High	SSHVTDFFYENTSYLR		1	1	1	W6UH87	0	1965.9	7.30628e+07	2.83	High
High	NLIAVIAATQR		1	1	1	W6UH87	0	1169.7	6.03077e+07	2.52	High
High	LVLVTGAPIAPPVLR		1	1	1	W6UH87	0	1515.96	1.51775e+08	2.46	High
High	LTDVPDMGLLAAR		1	1	1	W6UH87	0	1371.73	76845729	2.32	High
High	LIDASCSTPCLK	2xCarbamidomethyl [C6; C10]	1	1	1	W6UH87	0	1364.65	92264550	1.98	High
High	SAAGSNIGVITFNELLAR		1	1	1	W6UH87	0	1832.99	8.5708e+07	1.93	High
U6J6U1	Ras protein Rab 2A OS=Echinococcus granulosus GN=EGR_02294 PE=4 SV=1	24.0566	4	5	4	1	212	23.4	7.02	0.778	14	4	5
Confidence	Sequence	Modifications	# Protein Groups	# Proteins	# PSMs	Master Protein Accessions	# Missed Cleavages	Theo. MH+ [Da]	Area: F2: Sample	XCorr A Sequest HT	Confidence A Sequest HT
High	RDVQKEEGEAFAR		1	1	1	U6J6U1	2	1534.76	5.514e+07	3.35	High
High	GAAGALLVYDITR		1	1	1	U6J6U1	0	1319.73	9.50371e+07	3.09	High
High	TAANVEEAFIETAK		1	1	2	U6J6U1	0	1493.75	1.67794e+08	2.84	High
High	SCLLLQFTDKR	1xCarbamidomethyl [C2]	1	1	1	U6J6U1	1	1380.73	22736511	2.31	High
U6JIW0	Profilin OS=Echinococcus granulosus GN=EGR_04103 PE=3 SV=1	50.7937	5	5	5	1	126	13.4	6.52	4.179	13.56	5	5
Confidence	Sequence	Modifications	# Protein Groups	# Proteins	# PSMs	Master Protein Accessions	# Missed Cleavages	Theo. MH+ [Da]	Area: F2: Sample	XCorr A Sequest HT	Confidence A Sequest HT
High	LLATAGNAMAEHLSHSGY		1	1	1	U6JIW0	0	1842.88	2.69524e+08	3.65	High
High	CGDNELSATGNDYAVDVR	1xCarbamidomethyl [C1]	1	1	1	U6JIW0	0	1955.84	1.45523e+08	3.14	High
High	VASGTEAESFTVNGKK		1	1	1	U6JIW0	1	1624.82	4.42041e+07	2.49	High
High	VASGTEAESFTVNGK		1	1	1	U6JIW0	0	1496.72	228290956	2.36	High
High	TMVIITGNSKPK		1	1	1	U6JIW0	0	1288.73	89616151	1.93	High
U6J5Z8	14-3-3 protein zeta OS=Echinococcus granulosus GN=EGR_03190 PE=3 SV=1	19.9219	5	5	5	1	256	29.4	4.88	0.778	13.54	5	5
Confidence	Sequence	Modifications	# Protein Groups	# Proteins	# PSMs	Master Protein Accessions	# Missed Cleavages	Theo. MH+ [Da]	Area: F2: Sample	XCorr A Sequest HT	Confidence A Sequest HT
High	ELNAICSDVLQLIEER	1xCarbamidomethyl [C6]	1	1	1	U6J5Z8	0	1901.96	1.22214e+08	3.22	High
High	FDKELNNEER		1	1	1	U6J5Z8	1	1293.61	6.6019e+07	3.19	High
High	AYEEATEIANEK		1	1	1	U6J5Z8	0	1367.63	3.34685e+08	2.65	High
High	GEDHKQVVEASLK		1	1	1	U6J5Z8	1	1439.75	43462736	2.47	High
High	QVVEASLK		1	1	1	U6J5Z8	0	873.504	4.49502e+07	2.01	High
W6U899	Aspartate aminotransferase OS=Echinococcus granulosus GN=EGR_07719 PE=4 SV=1	10.3926	4	5	4	1	433	48.7	8.65	0.389	13.51	4	5
Confidence	Sequence	Modifications	# Protein Groups	# Proteins	# PSMs	Master Protein Accessions	# Missed Cleavages	Theo. MH+ [Da]	Area: F2: Sample	XCorr A Sequest HT	Confidence A Sequest HT
High	CGAFTLICESKDEAER	2xCarbamidomethyl [C1; C8]	1	1	1	W6U899	1	1885.84	2.51432e+07	3.3	High
High	IGAAFLGR		1	1	1	W6U899	0	804.473	1.93768e+07	2.88	High
High	IAAEILGDPELK		1	1	2	W6U899	0	1268.71	1.62114e+08	2.84	High
High	VNLGVGAYR		1	1	1	W6U899	0	948.526	3.37644e+07	1.95	High
U6JJC7	PQ loop repeat containing protein 2 OS=Echinococcus granulosus GN=EGR_04241 PE=4 SV=1	14.4615	5	5	5	1	325	36.8	5.5	1.276	13.43	5	5
Confidence	Sequence	Modifications	# Protein Groups	# Proteins	# PSMs	Master Protein Accessions	# Missed Cleavages	Theo. MH+ [Da]	Area: F2: Sample	XCorr A Sequest HT	Confidence A Sequest HT
High	HLDNEFVEDEDVKEKEISVR		1	1	1	U6JJC7	2	2430.18	3.71843e+07	4.01	High
High	HLDNEFVEDEDVKEK		1	1	1	U6JJC7	1	1845.85	1160454532	2.86	High
High	SPSASTVGK		1	1	1	U6JJC7	0	833.436		2.37	High
High	VHQIYMNWR		1	1	1	U6JJC7	0	1246.61	55593592	2.16	High
High	SIDAVFVVK		1	1	1	U6JJC7	0	977.567	1.92482e+08	2.04	High
U6IZC6	Ras protein rab OS=Echinococcus granulosus GN=EGR_01000 PE=4 SV=1	25.3731	4	5	4	1	201	22.1	7.96	1.031	13.31	4	5
Confidence	Sequence	Modifications	# Protein Groups	# Proteins	# PSMs	Master Protein Accessions	# Missed Cleavages	Theo. MH+ [Da]	Area: F2: Sample	XCorr A Sequest HT	Confidence A Sequest HT
High	GAHAAVVVYDITNLQSFER		1	1	2	U6IZC6	0	2090.07	1.15317e+08	3.48	High
High	YHSLAPMYYR		1	1	1	U6IZC6	0	1300.61	2.92689e+07	2.76	High
High	FEIWDTAGQER		1	1	1	U6IZC6	0	1351.63	3.54383e+08	2.46	High
High	LVLLGESAVGK		1	1	1	U6IZC6	0	1085.66	1.30626e+08	2.19	High
W6U5T3	B-cell receptor-associated protein OS=Echinococcus granulosus GN=EGR_08687 PE=4 SV=1	6.26781	4	4	4	1	1053	118.3	7.71	0.169	13.06	4	4
Confidence	Sequence	Modifications	# Protein Groups	# Proteins	# PSMs	Master Protein Accessions	# Missed Cleavages	Theo. MH+ [Da]	Area: F2: Sample	XCorr A Sequest HT	Confidence A Sequest HT
High	VIPNAEGNSGPHPIPSAPPAGVSIGAGR		1	1	1	W6U5T3	0	2619.36	3.62155e+08	3.73	High
High	LPTALSSDDLAK		1	1	1	W6U5T3	0	1230.66	1.45639e+09	3.16	High
High	SADALQAKPYPR		1	1	1	W6U5T3	0	1316.7	2.81416e+08	3.12	High
High	ISDHQTRPQPQANR		1	1	1	W6U5T3	0	1647.83	142098187	3.04	High
W6UPS4	Thioredoxin reductase 3 OS=Echinococcus granulosus GN=EGR_01749 PE=3 SV=1	9.13386	5	5	5	1	635	70	8.35	0.334	13.01	5	5
Confidence	Sequence	Modifications	# Protein Groups	# Proteins	# PSMs	Master Protein Accessions	# Missed Cleavages	Theo. MH+ [Da]	Area: F2: Sample	XCorr A Sequest HT	Confidence A Sequest HT
High	TIGIHPTCSETFTTLR	1xCarbamidomethyl [C8]	1	1	1	W6UPS4	0	1833.92	7.90922e+07	3.92	High
High	NITTNTIIVATGERPR		1	1	1	W6UPS4	0	1755.97	7.42248e+07	3.14	High
High	VVVDDEER		1	1	1	W6UPS4	0	960.463	3.38887e+07	2.12	High
High	TTVPQVFFR		1	1	1	W6UPS4	0	1094.6	4.52394e+07	1.92	High
High	LAIYEVEGK		1	1	1	W6UPS4	0	1021.56	56896401	1.91	High
W6UGL0	Acetylcholinesterase OS=Echinococcus granulosus GN=EGR_07877 PE=4 SV=1	12.0739	5	5	5	1	704	78.7	6.28	0.417	12.44	5	5
Confidence	Sequence	Modifications	# Protein Groups	# Proteins	# PSMs	Master Protein Accessions	# Missed Cleavages	Theo. MH+ [Da]	Area: F2: Sample	XCorr A Sequest HT	Confidence A Sequest HT
High	VDAYLGIPFAKPPVGNLR		1	1	1	W6UGL0	0	1927.08	1.0919e+08	2.79	High
High	IGGSSVQFYNFIHR		1	1	1	W6UGL0	0	1624.82	7.06571e+07	2.49	High
High	VTSYNTGLQYNSLTSTSAFLDR		1	1	1	W6UGL0	0	2438.18	3.83596e+07	2.47	High
High	MILQSSSPLSR		1	1	1	W6UGL0	0	1218.65	33825223	2.38	High
High	RLPASSVFDTLSELTLASTK		1	1	1	W6UGL0	1	2136.15	3.34461e+07	2.3	High
U6JFG3	Seryl tRNA Synthetase OS=Echinococcus granulosus GN=EGR_08439 PE=4 SV=1	10.8156	5	5	5	1	564	63.4	5.91	0.377	12.01	5	5
Confidence	Sequence	Modifications	# Protein Groups	# Proteins	# PSMs	Master Protein Accessions	# Missed Cleavages	Theo. MH+ [Da]	Area: F2: Sample	XCorr A Sequest HT	Confidence A Sequest HT
High	YLIATSEQPIAAYHR		1	1	1	U6JFG3	0	1732.9	115671871	2.83	High
High	GEWVSPADLPLR		1	1	1	U6JFG3	0	1339.7	6.78858e+07	2.39	High
High	YAGISTCFR	1xCarbamidomethyl [C7]	1	1	1	U6JFG3	0	1074.5	5.19049e+07	2.33	High
High	YDLEGWYPGSK		1	1	1	U6JFG3	0	1314.6	7.55433e+07	2.26	High
High	ELVSCSNCTDYQSR	2xCarbamidomethyl [C5; C8]	1	1	1	U6JFG3	0	1718.71	4.4653e+07	2.21	High
W6UP09	Ras-related protein M-Ras OS=Echinococcus granulosus GN=EGR_02047 PE=4 SV=1	18.1818	3	4	3	1	231	25.9	6.39	0.778	11.93	3	4
Confidence	Sequence	Modifications	# Protein Groups	# Proteins	# PSMs	Master Protein Accessions	# Missed Cleavages	Theo. MH+ [Da]	Area: F2: Sample	XCorr A Sequest HT	Confidence A Sequest HT
High	VVTPEEGQTLAQELGVQYIETSAK		1	1	2	W6UP09	0	2590.32	4.50394e+08	4.27	High
High	IDLVQQR		1	1	1	W6UP09	0	871.5	7.26851e+07	2.35	High
High	VVVVGDGGVGK		1	1	1	W6UP09	0	985.568	150677823	2.25	High
W6U2E6	Charged multivesicular body protein OS=Echinococcus granulosus GN=EGR_10420 PE=4 SV=1	18.9189	2	4	2	1	222	23.9	4.94	1.371	11.84	2	4
Confidence	Sequence	Modifications	# Protein Groups	# Proteins	# PSMs	Master Protein Accessions	# Missed Cleavages	Theo. MH+ [Da]	Area: F2: Sample	XCorr A Sequest HT	Confidence A Sequest HT
High	APPSLTDAAANIDSR		1	1	3	W6U2E6	0	1498.75	6.02472e+08	3.53	High
High	LDDIEDLQDDLADMLELNDEFGEALGR		1	1	1	W6U2E6	0	3064.39	1.71706e+07	3.06	High
W6UZY1	MAGUK p55 subfamily member OS=Echinococcus granulosus GN=EGR_01255 PE=4 SV=1	6.65163	5	5	5	1	887	100	5.5	0.265	11.79	5	5
Confidence	Sequence	Modifications	# Protein Groups	# Proteins	# PSMs	Master Protein Accessions	# Missed Cleavages	Theo. MH+ [Da]	Area: F2: Sample	XCorr A Sequest HT	Confidence A Sequest HT
High	RPSLLTYELVDLYYPQPER		1	1	1	W6UZY1	0	2352.22	3.04927e+07	3.39	High
High	STELQTYETVTK		1	1	1	W6UZY1	0	1399.7	8.58546e+07	2.27	High
High	NEGSAIVIGR		1	1	1	W6UZY1	0	1015.55	57437340	2.13	High
High	IISGGLIER		1	1	1	W6UZY1	0	957.573	5.06891e+07	2.03	High
High	RANEYEISK		1	1	1	W6UZY1	1	1109.56	4.2836e+07	1.97	High
W6V113	Serine/threonine-protein kinase N2 OS=Echinococcus granulosus GN=EGR_05639 PE=4 SV=1	2.39112	5	5	5	1	2342	259	7.52	0.093	11.41	5	5
Confidence	Sequence	Modifications	# Protein Groups	# Proteins	# PSMs	Master Protein Accessions	# Missed Cleavages	Theo. MH+ [Da]	Area: F2: Sample	XCorr A Sequest HT	Confidence A Sequest HT
High	DNAASNEEAIASIQK		1	2	1	W6V113	0	1560.75	6.1053e+07	2.52	High
High	NEIDSLISEKR		1	1	1	W6V113	1	1303.69	1.30487e+07	2.5	High
High	ITESNTSVQQWVR		1	1	1	W6V113	0	1547.78	2.04791e+07	2.4	High
High	KAEILFR		1	1	1	W6V113	1	876.53	2.77397e+07	2.01	High
High	VLNAFTGPQK		1	1	1	W6V113	0	1074.59	5.33306e+07	1.99	High
W6UHB1	Dynein light chain 1, cytoplasmic OS=Echinococcus granulosus GN=EGR_04637 PE=4 SV=1	32.3529	4	5	4	1	102	11.8	7.83	3.642	11.36	4	5
Confidence	Sequence	Modifications	# Protein Groups	# Proteins	# PSMs	Master Protein Accessions	# Missed Cleavages	Theo. MH+ [Da]	Area: F2: Sample	XCorr A Sequest HT	Confidence A Sequest HT
High	QALNEQSSYGNQTNKEQTLASYVR		1	1	1	W6UHB1	1	2729.31	2.40723e+07	2.95	High
High	FGSEIAYVK		1	1	2	W6UHB1	0	1013.53	162056704	2.22	High
High	EQTLASYVR		1	1	1	W6UHB1	0	1066.55	1.54471e+08	2.17	High
High	QALNEQSSYGNQTNK		1	1	1	W6UHB1	0	1681.78	3.93678e+07	1.99	High
U6JIF2	Fatty acid binding protein FABP2 OS=Echinococcus granulosus GN=EGR_08627 PE=3 SV=1	29.5455	5	5	5	1	176	19.7	7.18	1.276	11.34	5	5
Confidence	Sequence	Modifications	# Protein Groups	# Proteins	# PSMs	Master Protein Accessions	# Missed Cleavages	Theo. MH+ [Da]	Area: F2: Sample	XCorr A Sequest HT	Confidence A Sequest HT
High	IGYTFDENTTDGR		1	1	1	U6JIF2	0	1488.66	1.24957e+08	2.68	High
High	TVFTVDGQVLK		1	1	1	U6JIF2	0	1206.67	7.12197e+07	2.38	High
High	LEFNEGLNEILTR		1	1	1	U6JIF2	0	1547.81	93406084	2.24	High
High	SSTIVFR		1	1	1	U6JIF2	0	809.452	29295954	2.04	High
High	TAYITYTR		1	1	1	U6JIF2	0	988.51	9.88398e+07	1.99	High
W6UTJ3	1,5-anhydro-D-fructose reductase OS=Echinococcus granulosus GN=EGR_08377 PE=4 SV=1	11.0787	3	4	2	1	343	39	7.56	0.369	11.28	3	4
Confidence	Sequence	Modifications	# Protein Groups	# Proteins	# PSMs	Master Protein Accessions	# Missed Cleavages	Theo. MH+ [Da]	Area: F2: Sample	XCorr A Sequest HT	Confidence A Sequest HT
High	GQAKPLLQEENVVEIAHK		1	1	1	W6UTJ3	0	2003.09	5.9064e+07	3.5	High
High	TPAQVLLR		2	4	2	W6UTJ3; W6U2I8	0	897.552	2.16654e+08	2.61	High
High	AMEELVFAGLVK		1	1	1	W6UTJ3	0	1306.71		2.6	High
U6J5X0	Coronin OS=Echinococcus granulosus GN=EGR_03223 PE=3 SV=1	9.68379	4	4	4	1	506	55.9	6.73	0.407	11.26	4	4
Confidence	Sequence	Modifications	# Protein Groups	# Proteins	# PSMs	Master Protein Accessions	# Missed Cleavages	Theo. MH+ [Da]	Area: F2: Sample	XCorr A Sequest HT	Confidence A Sequest HT
High	APHHAPPVASESR		1	1	1	U6J5X0	0	1355.68	1.96569e+07	3.42	High
High	YFEYSPHDNQVYYLSR		1	1	1	U6J5X0	0	2080.94	154151752	3.08	High
High	QLALWDSSDLSK		1	1	1	U6J5X0	0	1362.69	5.70412e+07	2.68	High
High	LFTTGFSK		1	1	1	U6J5X0	0	900.483	4.1665e+07	2.08	High
W6UGV8	Fatty acid-binding protein OS=Echinococcus granulosus GN=EGR_04946 PE=3 SV=1	46.0784	4	4	4	1	102	11.4	7.94	1.783	11.24	4	4
Confidence	Sequence	Modifications	# Protein Groups	# Proteins	# PSMs	Master Protein Accessions	# Missed Cleavages	Theo. MH+ [Da]	Area: F2: Sample	XCorr A Sequest HT	Confidence A Sequest HT
High	MGNLVKPNLIVTDLGGGK		1	1	1	W6UGV8	0	1826.02	2.03919e+08	3.9	High
High	EVTSLITVENGVMK		1	1	1	W6UGV8	0	1519.8	1.07093e+08	3.15	High
High	VDEVVCVR	1xCarbamidomethyl [C6]	1	1	1	W6UGV8	0	975.493	321353400	2.11	High
High	TTECSFK	1xCarbamidomethyl [C4]	1	1	1	W6UGV8	0	872.382	8.62361e+07	2.08	High
U6J6D7	Eukaryotic translation initiation OS=Echinococcus granulosus GN=EGR_01220 PE=4 SV=1	11.9048	4	4	4	1	462	50	8.06	0.52	10.97	4	4
Confidence	Sequence	Modifications	# Protein Groups	# Proteins	# PSMs	Master Protein Accessions	# Missed Cleavages	Theo. MH+ [Da]	Area: F2: Sample	XCorr A Sequest HT	Confidence A Sequest HT
High	VGQEIEIRPGLVSQK		1	1	1	U6J6D7	0	1652.93	1.68304e+08	3.74	High
High	SFDVNKPGCEVDQLR	1xCarbamidomethyl [C9]	1	1	1	U6J6D7	0	1763.84	1.14768e+08	2.62	High
High	LTPLTPEVISR		1	1	1	U6J6D7	0	1225.72	1.19575e+08	2.61	High
High	IALNTPVCTEVNEK	1xCarbamidomethyl [C8]	1	1	1	U6J6D7	0	1587.8	79327974	2	High
W6UWT9	Dihydropyrimidinase OS=Echinococcus granulosus GN=EGR_02056 PE=4 SV=1	9.88468	4	4	4	1	607	65.8	6.95	0.283	10.68	4	4
Confidence	Sequence	Modifications	# Protein Groups	# Proteins	# PSMs	Master Protein Accessions	# Missed Cleavages	Theo. MH+ [Da]	Area: F2: Sample	XCorr A Sequest HT	Confidence A Sequest HT
High	GILGPEGHSYSRPEECEIEATGR	1xCarbamidomethyl [C16]	1	1	1	W6UWT9	0	2544.18	1.21095e+08	3.82	High
High	QVGLNLTIPGGVR		1	1	1	W6UWT9	0	1323.77	3.54742e+07	2.39	High
High	VAEEMGILTK		1	1	1	W6UWT9	0	1090.58	35494580	2.31	High
High	FIPTPAFSPYVYSK		1	1	1	W6UWT9	0	1616.84	7.36534e+07	2.16	High
W6UAX7	Calcium-binding mitochondrial carrier protein SCaMC-1 OS=Echinococcus granulosus GN=EGR_07432 PE=3 SV=1	2.66763	3	4	3	1	1387	157.4	7.65	0.084	10.68	3	4
Confidence	Sequence	Modifications	# Protein Groups	# Proteins	# PSMs	Master Protein Accessions	# Missed Cleavages	Theo. MH+ [Da]	Area: F2: Sample	XCorr A Sequest HT	Confidence A Sequest HT
High	DTHEEADLGKENILR		1	1	1	W6UAX7	1	1739.86	8.38925e+07	2.89	High
High	GHTLVGELSEQR		1	1	1	W6UAX7	0	1325.68	2.82275e+07	2.84	High
High	APVLPSEVPR		1	1	2	W6UAX7	0	1064.61		2.84	High
W6VCG7	Charged multivesicular body protein OS=Echinococcus granulosus GN=EGR_00524 PE=4 SV=1	18.9427	4	4	4	1	227	25.7	7.28	1.512	10.43	4	4
Confidence	Sequence	Modifications	# Protein Groups	# Proteins	# PSMs	Master Protein Accessions	# Missed Cleavages	Theo. MH+ [Da]	Area: F2: Sample	XCorr A Sequest HT	Confidence A Sequest HT
High	GEAMPVPAGADPTASAETDELEAR	1xOxidation [M4]	1	1	1	W6VCG7	0	2401.08	2.92494e+07	3.91	High
High	STAQMSDSMK		1	1	1	W6VCG7	0	1085.46	2.48468e+07	2.35	High
High	QRLENEQVK		1	1	1	W6VCG7	1	1143.61	2.39554e+07	2.18	High
High	LENEQVK		1	1	1	W6VCG7	0	859.452	3.82762e+07	1.98	High
W6UGE3	NAD-dependent deacetylase sirtuin-2 OS=Echinococcus granulosus GN=EGR_05039 PE=4 SV=1	12.2449	4	4	4	1	343	38.8	8.34	0.585	10.24	4	4
Confidence	Sequence	Modifications	# Protein Groups	# Proteins	# PSMs	Master Protein Accessions	# Missed Cleavages	Theo. MH+ [Da]	Area: F2: Sample	XCorr A Sequest HT	Confidence A Sequest HT
High	FADLLEWKDDLLR		1	1	1	W6UGE3	1	1633.86	5.60471e+07	2.79	High
High	NPKPFFEVAR		1	1	1	W6UGE3	0	1204.65	43196324	2.68	High
High	HYTQNVDQLER		1	1	1	W6UGE3	0	1402.67	4.28074e+07	2.48	High
High	ISGLPEDK		1	1	1	W6UGE3	0	858.457	4.77046e+07	2.3	High
U6JCE6	Concentrative Na nucleoside cotransporter OS=Echinococcus granulosus GN=EGR_04179 PE=4 SV=1	6.98366	4	4	4	1	673	73.7	6.95	0.407	10.21	4	4
Confidence	Sequence	Modifications	# Protein Groups	# Proteins	# PSMs	Master Protein Accessions	# Missed Cleavages	Theo. MH+ [Da]	Area: F2: Sample	XCorr A Sequest HT	Confidence A Sequest HT
High	TMLNEFVAFQR		1	1	1	U6JCE6	0	1355.68	1.43048e+08	3.04	High
High	APLAELAACEQVK	1xCarbamidomethyl [C9]	1	1	1	U6JCE6	0	1399.72	7.44827e+07	2.88	High
High	IAELIGVK		1	1	1	U6JCE6	0	842.535	9.21617e+07	2.24	High
High	LVGGCFTPFGVLGDK	1xCarbamidomethyl [C5]	1	1	1	U6JCE6	0	1566.8	133379520	2.06	High
W6U8U0	Uncharacterized protein OS=Echinococcus granulosus GN=EGR_08238 PE=4 SV=1	6.96203	2	5	1	1	316	35.2	8.56	0.259	10.16	2	5
Confidence	Sequence	Modifications	# Protein Groups	# Proteins	# PSMs	Master Protein Accessions	# Missed Cleavages	Theo. MH+ [Da]	Area: F2: Sample	XCorr A Sequest HT	Confidence A Sequest HT
High	ASGPSDTMNYEIEGK		1	1	1	W6U8U0	0	1598.7	6.02138e+07	2.1	High
High	TSFPLSR		4	5	4	W6U118; W6TZB6; W6U6B2; W6U8U0	0	807.436	4.83185e+09	2.04	High
W6V0A0	Synaptotagmin-2 OS=Echinococcus granulosus GN=EGR_00826 PE=4 SV=1	10.2828	3	4	3	1	389	43.6	8.6	0.438	10.12	3	4
Confidence	Sequence	Modifications	# Protein Groups	# Proteins	# PSMs	Master Protein Accessions	# Missed Cleavages	Theo. MH+ [Da]	Area: F2: Sample	XCorr A Sequest HT	Confidence A Sequest HT
High	VILVIDDPVDKPKPK		1	1	1	W6V0A0	0	1676	4.04489e+07	3.75	High
High	VHLGTTVNEASNQK		1	1	1	W6V0A0	0	1497.77	54256600	2.44	High
High	SASDQLDPYVK		1	1	2	W6V0A0	0	1222.6	1.48779e+08	2.01	High
W6UKV9	CRAL-TRIO domain-containing protein C3H8.02 OS=Echinococcus granulosus GN=EGR_06398 PE=4 SV=1	12.1813	4	4	4	1	353	40.4	7.08	0.492	10.06	4	4
Confidence	Sequence	Modifications	# Protein Groups	# Proteins	# PSMs	Master Protein Accessions	# Missed Cleavages	Theo. MH+ [Da]	Area: F2: Sample	XCorr A Sequest HT	Confidence A Sequest HT
High	ATNLEVTNPEEFHR		1	1	1	W6UKV9	0	1656.8	2.26309e+08	2.99	High
High	LGAAVIVNHK		1	1	1	W6UKV9	0	1021.62	2.89717e+07	2.44	High
High	MASVFSNYYPER		1	1	1	W6UKV9	0	1463.66	8.93907e+07	2.35	High
High	RLSEGLR		1	1	1	W6UKV9	1	830.484	2.02705e+07	2.29	High
W6TZB6	Uncharacterized protein OS=Echinococcus granulosus GN=EGR_10996 PE=4 SV=1	7	2	5	1	1	200	22.2	4.65	0.931	9.98	2	5
Confidence	Sequence	Modifications	# Protein Groups	# Proteins	# PSMs	Master Protein Accessions	# Missed Cleavages	Theo. MH+ [Da]	Area: F2: Sample	XCorr A Sequest HT	Confidence A Sequest HT
High	TSFPLSR		4	5	4	W6U118; W6TZB6; W6U6B2; W6U8U0	0	807.436	4.83185e+09	2.04	High
High	NETANLR		1	1	1	W6TZB6	0	817.416	2.47852e+07	1.91	High
W6UIJ6	Uncharacterized protein OS=Echinococcus granulosus GN=EGR_04177 PE=4 SV=1	30.3226	4	4	4	1	155	16.8	5.9	1.512	9.89	4	4
Confidence	Sequence	Modifications	# Protein Groups	# Proteins	# PSMs	Master Protein Accessions	# Missed Cleavages	Theo. MH+ [Da]	Area: F2: Sample	XCorr A Sequest HT	Confidence A Sequest HT
High	NAIIAGIASDGEPLYICK	1xCarbamidomethyl [C17]	1	1	1	W6UIJ6	0	1904.98	1.5879e+08	3.64	High
High	YQTCYLPYGGK	1xCarbamidomethyl [C4]	1	1	1	W6UIJ6	0	1349.62	1.3013e+08	2.22	High
High	YEVLVLR		1	1	1	W6UIJ6	0	891.53	104354782	2.08	High
High	WVADSDGDVPK		1	1	1	W6UIJ6	0	1188.55	3.87428e+08	1.95	High
W6UFZ8	Glutathione S-transferase class-mu isozyme OS=Echinococcus granulosus GN=EGR_04787 PE=3 SV=1	15.2985	3	4	3	1	268	30.4	8	0.778	9.82	3	4
Confidence	Sequence	Modifications	# Protein Groups	# Proteins	# PSMs	Master Protein Accessions	# Missed Cleavages	Theo. MH+ [Da]	Area: F2: Sample	XCorr A Sequest HT	Confidence A Sequest HT
High	TFGLYSDDAAEVYLIER		1	1	1	W6UFZ8	0	1961.95	5.29415e+07	2.98	High
High	LVLNAAEKDFQDVR		1	1	2	W6UFZ8	1	1617.86	129875318	2.86	High
High	VSSTEWPSLK		1	1	1	W6UFZ8	0	1133.58	102761029	1.97	High
W6USN1	Aldehyde dehydrogenase OS=Echinococcus granulosus GN=EGR_03672 PE=3 SV=1	11.9469	4	4	4	1	452	51.2	8.43	0.668	9.81	4	4
Confidence	Sequence	Modifications	# Protein Groups	# Proteins	# PSMs	Master Protein Accessions	# Missed Cleavages	Theo. MH+ [Da]	Area: F2: Sample	XCorr A Sequest HT	Confidence A Sequest HT
High	SVCQVLTGTLEETKDFLR	1xCarbamidomethyl [C3]	1	1	1	W6USN1	1	2096.07	4.27019e+07	2.76	High
High	KPQAVYVFSSK		1	1	1	W6USN1	0	1253.69	9.78471e+06	2.46	High
High	TTFGGVEASGLGR		1	1	1	W6USN1	0	1251.63	8.21912e+07	2.43	High
High	TLTPVFLNLYGK		1	1	1	W6USN1	0	1365.78	7.5202e+07	2.16	High
U6JBW8	Major egg antigen p40 OS=Echinococcus granulosus GN=EGR_03078 PE=3 SV=1	15.6051	3	3	3	1	314	35.8	6.21	0.413	9.8	3	3
Confidence	Sequence	Modifications	# Protein Groups	# Proteins	# PSMs	Master Protein Accessions	# Missed Cleavages	Theo. MH+ [Da]	Area: F2: Sample	XCorr A Sequest HT	Confidence A Sequest HT
High	EFHPELEYTQPGELDFLKDAYEVGK		1	1	1	U6JBW8	1	2954.41	8.60592e+07	4.87	High
High	GLAIQPTEAQER		1	1	1	U6JBW8	0	1312.69	2.83874e+08	2.68	High
High	AFVTPEVVDASK		1	1	1	U6JBW8	0	1262.66	2.20086e+08	2.26	High
U6JN29	Ubiquitin conjugating enzyme E2 N OS=Echinococcus granulosus GN=EGR_05250 PE=3 SV=1	31.677	4	4	4	1	161	18.3	7.34	0.931	9.79	4	4
Confidence	Sequence	Modifications	# Protein Groups	# Proteins	# PSMs	Master Protein Accessions	# Missed Cleavages	Theo. MH+ [Da]	Area: F2: Sample	XCorr A Sequest HT	Confidence A Sequest HT
High	IYHPNIDNLGR		1	1	1	U6JN29	0	1311.68	1.0523e+08	2.85	High
High	ALLGAPNPDDPLANDVASQWK		1	1	1	U6JN29	0	2192.1	3.01844e+07	2.65	High
High	IAIDDSNAR		1	1	1	U6JN29	0	974.49	126280296	2.38	High
High	YFHVIVEGPK		1	1	1	U6JN29	0	1188.64	26742736	1.9	High
W6UUU7	DnaJ subfamily C member protein OS=Echinococcus granulosus GN=EGR_00970 PE=4 SV=1	15.736	3	4	3	1	197	21.7	5.01	1.31	9.74	3	4
Confidence	Sequence	Modifications	# Protein Groups	# Proteins	# PSMs	Master Protein Accessions	# Missed Cleavages	Theo. MH+ [Da]	Area: F2: Sample	XCorr A Sequest HT	Confidence A Sequest HT
High	ANVILSDETKK		1	1	2	W6UUU7	1	1217.67	316825103	3.23	High
High	GESLYELLGLSK		1	1	1	W6UUU7	0	1308.7	9.03985e+07	2.11	High
High	DATPEEIR		1	1	1	W6UUU7	0	930.453	3.50155e+07	2.04	High
W6UFG1	ADP-ribosylation factor OS=Echinococcus granulosus GN=EGR_05324 PE=3 SV=1	23.6264	4	4	4	1	182	20.7	8.41	1.154	9.7	4	4
Confidence	Sequence	Modifications	# Protein Groups	# Proteins	# PSMs	Master Protein Accessions	# Missed Cleavages	Theo. MH+ [Da]	Area: F2: Sample	XCorr A Sequest HT	Confidence A Sequest HT
High	NVNFTVWDVGGQDK		1	1	1	W6UFG1	0	1578.75	191103364	3.06	High
High	DAVLLVFANK		1	1	1	W6UFG1	0	1089.63	7.43891e+07	2.42	High
High	ILMVGLDAAGK	1xOxidation [M3]	1	2	1	W6UFG1	0	1103.61	42165467	2.26	High
High	MLSEDELR		1	1	1	W6UFG1	0	992.472	1.07699e+08	1.95	High
U6J3T1	Universal stress protein OS=Echinococcus granulosus GN=EGR_06696 PE=4 SV=1	23.9521	3	3	3	1	167	18.5	8.97	0.874	9.7	3	3
Confidence	Sequence	Modifications	# Protein Groups	# Proteins	# PSMs	Master Protein Accessions	# Missed Cleavages	Theo. MH+ [Da]	Area: F2: Sample	XCorr A Sequest HT	Confidence A Sequest HT
High	KEDSEIHETTSQLQK		1	1	1	U6J3T1	1	1772.87	3.48787e+08	3.65	High
High	YLLPIDTSENCKR	1xCarbamidomethyl [C11]	1	1	1	U6J3T1	1	1608.81	1.19791e+08	3.49	High
High	ELEVDHIIVGSR		1	1	1	U6J3T1	0	1366.73	98835175	2.55	High
W6V988	Superoxide dismutase [Cu-Zn] OS=Echinococcus granulosus GN=EGR_01933 PE=3 SV=1	25.9887	4	4	4	1	177	18.5	6.96	0.931	9.69	4	4
Confidence	Sequence	Modifications	# Protein Groups	# Proteins	# PSMs	Master Protein Accessions	# Missed Cleavages	Theo. MH+ [Da]	Area: F2: Sample	XCorr A Sequest HT	Confidence A Sequest HT
High	GVVYFTQVGDSVK		1	1	1	W6V988	0	1398.73	94748026	2.99	High
High	VACGIIGIAK	1xCarbamidomethyl [C3]	1	1	1	W6V988	0	1001.58	4.61671e+07	2.63	High
High	HVGDLGNVVAGADGK		1	1	1	W6V988	0	1408.72	32762862	2.17	High
High	ATLDLTDK		1	1	1	W6V988	0	876.467	2.32389e+07	1.9	High
W6V0C5	ADP-ribosylation factor OS=Echinococcus granulosus GN=EGR_00856 PE=3 SV=1	20.5575	4	4	4	1	287	32.5	9.06	0.624	9.67	4	4
Confidence	Sequence	Modifications	# Protein Groups	# Proteins	# PSMs	Master Protein Accessions	# Missed Cleavages	Theo. MH+ [Da]	Area: F2: Sample	XCorr A Sequest HT	Confidence A Sequest HT
High	LNNAVTTIPTVGFNVETVSYDNIR		1	1	1	W6V0C5	0	2637.35	4.79163e+07	2.73	High
High	LTQFQAGR		1	1	1	W6V0C5	0	920.495	6.79479e+07	2.53	High
High	VWYVQPSNATTGEGLK		1	1	1	W6V0C5	0	1749.88	7.08426e+07	2.45	High
High	FNVWDVGGQEK		1	1	1	W6V0C5	0	1278.61	112850805	1.96	High
W6UQX7	Guanine nucleotide-binding protein G(S) subunit alpha OS=Echinococcus granulosus GN=EGR_04343 PE=4 SV=1	14.3223	4	4	4	1	391	45.3	7.93	0.52	9.6	4	4
Confidence	Sequence	Modifications	# Protein Groups	# Proteins	# PSMs	Master Protein Accessions	# Missed Cleavages	Theo. MH+ [Da]	Area: F2: Sample	XCorr A Sequest HT	Confidence A Sequest HT
High	SMELGKPDYIPTEQDILR		1	1	1	W6UQX7	0	2105.06	9.32177e+07	2.55	High
High	SNEYQLIDCAK	1xCarbamidomethyl [C9]	1	1	1	W6UQX7	0	1340.62	86578670	2.52	High
High	ESLELLGSIWNNR		1	1	1	W6UQX7	0	1530.79	3.0765e+07	2.43	High
High	QLWGDAGVQEAFER		1	1	1	W6UQX7	0	1605.77	38532870	2.1	High
U6ITN7	Alpha tocopherol transfer protein OS=Echinococcus granulosus GN=EGR_06006 PE=4 SV=1	17.3913	4	4	4	1	322	36.6	8.31	0.468	9.51	4	4
Confidence	Sequence	Modifications	# Protein Groups	# Proteins	# PSMs	Master Protein Accessions	# Missed Cleavages	Theo. MH+ [Da]	Area: F2: Sample	XCorr A Sequest HT	Confidence A Sequest HT
High	AVLPPEVGGEGEPLEDLIQANK		1	1	1	U6ITN7	0	2275.18	54470062	2.74	High
High	FTQEAVPLRPR		1	1	1	U6ITN7	0	1313.73	1.71738e+08	2.5	High
High	SIGDIVWGTPLDLK		1	1	1	U6ITN7	0	1513.83	1.14171e+08	2.28	High
High	AFEAEPDLR		1	2	1	U6ITN7	0	1047.51	217675400	1.99	High
W6U8K9	cGMP-dependent protein kinase, isozyme OS=Echinococcus granulosus GN=EGR_08399 PE=4 SV=1	4.91071	4	4	4	1	896	99.3	7.18	0.194	9.49	4	4
Confidence	Sequence	Modifications	# Protein Groups	# Proteins	# PSMs	Master Protein Accessions	# Missed Cleavages	Theo. MH+ [Da]	Area: F2: Sample	XCorr A Sequest HT	Confidence A Sequest HT
High	VAVIGQGGFGR		1	1	1	W6U8K9	0	1060.59	120929623	2.86	High
High	DLEQGQLQR		1	1	1	W6U8K9	0	1086.55		2.4	High
High	QDEQADSFFIIQSGEVR		1	1	1	W6U8K9	0	1968.93	2.95364e+07	2.25	High
High	VHIVETK		1	1	1	W6U8K9	0	825.483	9.56311e+06	1.97	High
W6U2I8	Estradiol 17 beta-dehydrogenase OS=Echinococcus granulosus GN=EGR_09848 PE=4 SV=1	9.84127	3	4	2	1	315	35.9	6.4	0.334	9.37	3	4
Confidence	Sequence	Modifications	# Protein Groups	# Proteins	# PSMs	Master Protein Accessions	# Missed Cleavages	Theo. MH+ [Da]	Area: F2: Sample	XCorr A Sequest HT	Confidence A Sequest HT
High	TPAQVLLR		2	4	2	W6UTJ3; W6U2I8	0	897.552	2.16654e+08	2.61	High
High	AMEELVSDGLVK		1	1	1	W6U2I8	0	1290.66	87426764	2.19	High
High	EVGAAIATSMK		1	1	1	W6U2I8	0	1077.56	30189137	2.01	High
W6UUP9	Sodium/potassium-transporting ATPase subunit alpha OS=Echinococcus granulosus GN=EGR_08003 PE=3 SV=1	5.12821	4	4	4	1	1014	112	5.58	0.198	9.37	4	4
Confidence	Sequence	Modifications	# Protein Groups	# Proteins	# PSMs	Master Protein Accessions	# Missed Cleavages	Theo. MH+ [Da]	Area: F2: Sample	XCorr A Sequest HT	Confidence A Sequest HT
High	LGTNPDTGLTSEQAK		1	1	1	W6UUP9	0	1531.76	8.23201e+07	3.09	High
High	LVPQYAVVIR		1	1	1	W6UUP9	0	1157.7	3.77222e+07	2.21	High
High	GVPVNQVNPR		1	1	1	W6UUP9	0	1079.6	6.46097e+07	2.11	High
High	IFEADTSDDQSTANYSR		1	1	1	W6UUP9	0	1919.83	19710007	1.97	High
U6IUI1	cAMP dependent protein kinase regulatory OS=Echinococcus granulosus GN=EGR_00342 PE=4 SV=1	11.9891	4	4	4	1	367	41.7	5.29	0.445	9.26	4	4
Confidence	Sequence	Modifications	# Protein Groups	# Proteins	# PSMs	Master Protein Accessions	# Missed Cleavages	Theo. MH+ [Da]	Area: F2: Sample	XCorr A Sequest HT	Confidence A Sequest HT
High	SGSDEETELTR		1	1	1	U6IUI1	0	1223.54	6.62735e+07	2.73	High
High	SVFGSLDNVPELR		1	1	1	U6IUI1	0	1432.74	3.25159e+07	2.22	High
High	LALLDVGSFER		1	1	1	U6IUI1	0	1219.67	86800627	2.17	High
High	AASAYAVTR		1	1	1	U6IUI1	0	909.479	3.81174e+07	2.14	High
W6UFX7	Epidermal growth factor receptor kinase substrate 8-like protein OS=Echinococcus granulosus GN=EGR_08138 PE=4 SV=1	10.5263	4	4	4	1	532	60.1	8.02	0.322	9.23	4	4
Confidence	Sequence	Modifications	# Protein Groups	# Proteins	# PSMs	Master Protein Accessions	# Missed Cleavages	Theo. MH+ [Da]	Area: F2: Sample	XCorr A Sequest HT	Confidence A Sequest HT
High	LQGYVTEPNPPLLTHK		1	1	1	W6UFX7	0	1806.97	1.34937e+08	3.39	High
High	QLTITPVNLLLR		1	1	1	W6UFX7	0	1380.86	3.59012e+07	1.98	High
High	GGPSDDNVSVSGADFK		1	1	1	W6UFX7	0	1551.69	8.67121e+07	1.93	High
High	VISPLFPESAIR		1	1	1	W6UFX7	0	1328.76	3.83781e+07	1.93	High
W6VCI4	TFIIH basal transcription factor complex helicase subunit OS=Echinococcus granulosus GN=EGR_00549 PE=4 SV=1	3.47458	3	4	3	1	1180	133.3	8.02	0.099	9.22	3	4
Confidence	Sequence	Modifications	# Protein Groups	# Proteins	# PSMs	Master Protein Accessions	# Missed Cleavages	Theo. MH+ [Da]	Area: F2: Sample	XCorr A Sequest HT	Confidence A Sequest HT
High	LEEVTVSDVDDSGIYR		1	1	2	W6VCI4	0	1796.85	1.03706e+08	2.61	High
High	HGFIIESPK		1	1	1	W6VCI4	0	1027.56	7.81013e+06	2.2	High
High	AADISTPTTTPDVQPR		1	1	1	W6VCI4	0	1669.84	8.49e+07	2.01	High
W6UEY2	Palmitoyltransferase OS=Echinococcus granulosus GN=EGR_08415 PE=3 SV=1	13.9535	4	4	4	1	301	35.4	8.34	0.778	9.07	4	4
Confidence	Sequence	Modifications	# Protein Groups	# Proteins	# PSMs	Master Protein Accessions	# Missed Cleavages	Theo. MH+ [Da]	Area: F2: Sample	XCorr A Sequest HT	Confidence A Sequest HT
High	VCPTCSLIKPDR	2xCarbamidomethyl [C2; C5]	1	1	1	W6UEY2	0	1445.72	6.67953e+07	2.79	High
High	ILESIVMNR		1	1	1	W6UEY2	0	1074.6	7.68239e+07	2.18	High
High	GLPIETTNDVGMIR		1	1	1	W6UEY2	0	1515.78	1.05764e+08	2.15	High
High	TTLEGFR		1	1	1	W6UEY2	0	823.431	7.20405e+07	1.95	High
W6UJC1	Tetraspanin-7 OS=Echinococcus granulosus GN=EGR_03664 PE=3 SV=1	8.03213	2	4	2	1	249	26.7	5.16	0.468	8.94	2	4
Confidence	Sequence	Modifications	# Protein Groups	# Proteins	# PSMs	Master Protein Accessions	# Missed Cleavages	Theo. MH+ [Da]	Area: F2: Sample	XCorr A Sequest HT	Confidence A Sequest HT
High	TAQSVSVPGCR	1xCarbamidomethyl [C10]	1	1	3	W6UJC1	0	1161.57	9032148944	2.56	High
High	SIVQQLLSK		1	1	1	W6UJC1	0	1015.61		2	High
W6UFP8	Transforming growth factor-beta-induced protein ig-h3 OS=Echinococcus granulosus GN=EGR_05356 PE=4 SV=1	5.90238	4	4	4	1	881	99.3	7.2	0.172	8.91	4	4
Confidence	Sequence	Modifications	# Protein Groups	# Proteins	# PSMs	Master Protein Accessions	# Missed Cleavages	Theo. MH+ [Da]	Area: F2: Sample	XCorr A Sequest HT	Confidence A Sequest HT
High	VEGGHFYTVTAPTSDSWSSLR		1	1	1	W6UFP8	0	2297.08	3.48506e+07	2.68	High
High	SIYNDEDIEISR		1	1	1	W6UFP8	0	1453.68	4.0715e+07	2.16	High
High	VECSVNPSNR	1xCarbamidomethyl [C3]	1	1	1	W6UFP8	0	1161.53	2.34383e+07	2.11	High
High	VVEYNLPGR		1	1	1	W6UFP8	0	1046.56	5.08997e+07	1.96	High
U6J2Y8	Guanine nucleotide binding protein subunit beta OS=Echinococcus granulosus GN=EGR_03374 PE=4 SV=1	8.61111	2	3	2	1	360	39.2	5.27	0.359	8.87	2	3
Confidence	Sequence	Modifications	# Protein Groups	# Proteins	# PSMs	Master Protein Accessions	# Missed Cleavages	Theo. MH+ [Da]	Area: F2: Sample	XCorr A Sequest HT	Confidence A Sequest HT
High	GELVSTFSGHTNDVNSVR		1	1	2	U6J2Y8	0	1918.93	1.20448e+08	3.33	High
High	NLAVSVSSDYTCR	1xCarbamidomethyl [C12]	1	1	1	U6J2Y8	0	1471.68	6.26813e+07	3.01	High
W6U9X5	Heat shock protein OS=Echinococcus granulosus GN=EGR_06932 PE=3 SV=1	7.10974	4	4	4	1	647	71.2	7.53	0.292	8.85	4	4
Confidence	Sequence	Modifications	# Protein Groups	# Proteins	# PSMs	Master Protein Accessions	# Missed Cleavages	Theo. MH+ [Da]	Area: F2: Sample	XCorr A Sequest HT	Confidence A Sequest HT
High	EFFEEICRPLLLR	1xCarbamidomethyl [C7]	1	1	1	W6U9X5	0	1721.9	1.11818e+08	2.53	High
High	LGDLYSVELVGGGTR		1	1	1	W6U9X5	0	1535.81	1.73207e+08	2.15	High
High	NAFLDAAR		1	2	1	W6U9X5	0	877.453	8.39307e+07	2.14	High
High	DLPAVGQPSR		1	1	1	W6U9X5	0	1039.55	1.35014e+08	2.03	High
W6UP73	F-actin-capping protein subunit alpha OS=Echinococcus granulosus GN=EGR_02698 PE=3 SV=1	18	3	3	3	1	300	32.8	6.32	0.585	8.78	3	3
Confidence	Sequence	Modifications	# Protein Groups	# Proteins	# PSMs	Master Protein Accessions	# Missed Cleavages	Theo. MH+ [Da]	Area: F2: Sample	XCorr A Sequest HT	Confidence A Sequest HT
High	IQTHIFEEGNVQLLSSK		1	1	1	W6UP73	0	1943.02	1.60904e+08	3.5	High
High	LDLFTHSVADVSSLRPDDCGGGSIK	1xCarbamidomethyl [C19]	1	1	1	W6UP73	0	2646.28	1.7099e+08	3.19	High
High	VLAGQNSLIEGK		1	1	1	W6UP73	0	1228.69	1.77058e+08	2.09	High
W6U4Z2	Neuronal calcium sensor 2 OS=Echinococcus granulosus GN=EGR_08900 PE=4 SV=1	24.0838	3	3	3	1	191	21.8	4.91	0.778	8.74	3	3
Confidence	Sequence	Modifications	# Protein Groups	# Proteins	# PSMs	Master Protein Accessions	# Missed Cleavages	Theo. MH+ [Da]	Area: F2: Sample	XCorr A Sequest HT	Confidence A Sequest HT
High	AIYSMLGADGSSAELSPEAR		1	1	1	W6U4Z2	0	2024.96	1.95043e+08	4.01	High
High	TEEIFDKMDENRDGVLTR		1	1	1	W6U4Z2	2	2168.03	2.52547e+07	2.69	High
High	SEMVEIIR		1	1	1	W6U4Z2	0	976.513	1.3084e+08	2.04	High
W6U675	Coiled-coil and C2 domain-containing protein 1-like protein OS=Echinococcus granulosus GN=EGR_08461 PE=4 SV=1	4.96815	4	4	4	1	785	85.4	7.12	0.252	8.44	4	4
Confidence	Sequence	Modifications	# Protein Groups	# Proteins	# PSMs	Master Protein Accessions	# Missed Cleavages	Theo. MH+ [Da]	Area: F2: Sample	XCorr A Sequest HT	Confidence A Sequest HT
High	VASSTVASR		1	1	1	W6U675	0	877.474	1.84001e+07	2.69	High
High	NAAVLAHK		1	1	1	W6U675	0	823.478	1.27613e+07	1.95	High
High	GQPLDPTVAAITK		1	1	1	W6U675	0	1310.73	6.71379e+07	1.9	High
High	FFDLADVSR		1	1	1	W6U675	0	1069.53	3.53059e+07	1.9	High
U6JBD0	Charged multivesicular body protein 4a OS=Echinococcus granulosus GN=EGR_07734 PE=4 SV=1	15.2778	2	3	2	1	216	24.1	5.1	0.389	8.43	2	3
Confidence	Sequence	Modifications	# Protein Groups	# Proteins	# PSMs	Master Protein Accessions	# Missed Cleavages	Theo. MH+ [Da]	Area: F2: Sample	XCorr A Sequest HT	Confidence A Sequest HT
High	LLDVHNVDELPSIPVGEPTR		1	1	2	U6JBD0	0	2200.16	2.00277e+08	3.15	High
High	ELEELAEEDVAEK		1	1	1	U6JBD0	0	1503.71	6.12352e+07	2.37	High
W6V978	Scavenger receptor class B member OS=Echinococcus granulosus GN=EGR_01923 PE=3 SV=1	7.1048	3	3	3	1	563	61.8	7.03	0.233	8.36	3	3
Confidence	Sequence	Modifications	# Protein Groups	# Proteins	# PSMs	Master Protein Accessions	# Missed Cleavages	Theo. MH+ [Da]	Area: F2: Sample	XCorr A Sequest HT	Confidence A Sequest HT
High	GTDGSHLAPDVSMNSR		1	1	1	W6V978	0	1643.74	7.6391e+07	3.59	High
High	SVLDVWSSDEANQIK		1	1	1	W6V978	0	1690.83	1.13976e+08	2.74	High
High	FIFAADLCR	1xCarbamidomethyl [C8]	1	1	1	W6V978	0	1112.56	4.98521e+07	2.03	High
U6JME4	Charged multivesicular body protein OS=Echinococcus granulosus GN=EGR_07940 PE=4 SV=1	18.4466	3	3	3	1	206	22.9	5.52	0.701	8.36	3	3
Confidence	Sequence	Modifications	# Protein Groups	# Proteins	# PSMs	Master Protein Accessions	# Missed Cleavages	Theo. MH+ [Da]	Area: F2: Sample	XCorr A Sequest HT	Confidence A Sequest HT
High	KPSLEDQLFDLK		1	1	1	U6JME4	0	1432.77	1.40922e+08	2.98	High
High	VQTAVTTQSVTASMR		1	1	1	U6JME4	0	1579.81	85305211	2.82	High
High	SIQAGNMDCSR	1xCarbamidomethyl [C9]	1	1	1	U6JME4	0	1238.53	8.3562e+07	2.56	High
U6JH31	Proteasome subunit alpha type OS=Echinococcus granulosus GN=EGR_04209 PE=3 SV=1	11.7188	3	3	3	1	256	28.4	5.27	0.501	8.32	3	3
Confidence	Sequence	Modifications	# Protein Groups	# Proteins	# PSMs	Master Protein Accessions	# Missed Cleavages	Theo. MH+ [Da]	Area: F2: Sample	XCorr A Sequest HT	Confidence A Sequest HT
High	HQVVPPEVHQEAEDYAKR		1	1	1	U6JH31	1	2132.05	6.04585e+07	2.99	High
High	HQVVPPEVHQEAEDYAK		1	1	1	U6JH31	0	1975.95	73952299	2.98	High
High	AVENSGTAVALK		1	1	1	U6JH31	0	1159.63	6.49441e+07	2.34	High
U6JF49	Dynein light chain 1, cytoplasmic OS=Echinococcus granulosus GN=EGR_05430 PE=4 SV=1	26.2136	2	3	2	1	103	12.3	9.83	2.981	8.29	2	3
Confidence	Sequence	Modifications	# Protein Groups	# Proteins	# PSMs	Master Protein Accessions	# Missed Cleavages	Theo. MH+ [Da]	Area: F2: Sample	XCorr A Sequest HT	Confidence A Sequest HT
High	ERPYEITISTADMSSK		1	1	1	U6JF49	0	1827.88	7.72926e+07	3.94	High
High	ERPYEITISTADMSSK	1xOxidation [M13]	1	1	1	U6JF49	0	1843.87	5.85367e+07	2.35	High
High	EYYGSFAYVPR		1	1	1	U6JF49	0	1351.63	3.54383e+08	2	High
W6UR79	Syntaxin-binding protein 5 OS=Echinococcus granulosus GN=EGR_01980 PE=4 SV=1	2.79232	3	3	3	1	1146	124.2	7.05	0.155	8.27	3	3
Confidence	Sequence	Modifications	# Protein Groups	# Proteins	# PSMs	Master Protein Accessions	# Missed Cleavages	Theo. MH+ [Da]	Area: F2: Sample	XCorr A Sequest HT	Confidence A Sequest HT
High	TGESIIVFSGGSR		1	1	1	W6UR79	0	1309.67	85132404	3.05	High
High	HAQVIGFPSR		1	1	1	W6UR79	0	1111.6	5.85258e+07	2.69	High
High	ITETSAVIR		1	1	1	W6UR79	0	989.563	5.41735e+07	2.53	High
W6UCR6	Ras-related protein Rab-27A OS=Echinococcus granulosus GN=EGR_06615 PE=4 SV=1	11.5152	3	3	3	1	330	36.9	8.38	0.389	8.24	3	3
Confidence	Sequence	Modifications	# Protein Groups	# Proteins	# PSMs	Master Protein Accessions	# Missed Cleavages	Theo. MH+ [Da]	Area: F2: Sample	XCorr A Sequest HT	Confidence A Sequest HT
High	LAQELQVPYIETSALSGK		1	1	1	W6UCR6	0	1947.04	1.81001e+09	3.06	High
High	GRDEEDYDYLIK		1	1	1	W6UCR6	1	1515.7	9.24428e+07	3.06	High
High	RIEESVTK		1	1	1	W6UCR6	1	961.531	7.6096e+07	2.12	High
W6UDH7	Synaptosomal-associated protein 25-A OS=Echinococcus granulosus GN=EGR_08747 PE=4 SV=1	19.3966	3	3	3	1	232	26.1	6.54	0.468	8.21	3	3
Confidence	Sequence	Modifications	# Protein Groups	# Proteins	# PSMs	Master Protein Accessions	# Missed Cleavages	Theo. MH+ [Da]	Area: F2: Sample	XCorr A Sequest HT	Confidence A Sequest HT
High	KAPVSGDLAQPDGPFIQR		1	1	1	W6UDH7	1	1896	1.08132e+08	3.14	High
High	DYTAPTTEQPPKPHFGK		1	1	1	W6UDH7	0	1913.94	6.22704e+07	2.8	High
High	KTDESLESTR		1	1	1	W6UDH7	1	1165.57		2.27	High
W6UUF0	Nascent polypeptide-associated complex subunit alpha, muscle-specific form OS=Echinococcus granulosus GN=EGR_00845 PE=4 SV=1	17.0616	3	3	3	1	211	23.1	5.21	0.638	8.21	3	3
Confidence	Sequence	Modifications	# Protein Groups	# Proteins	# PSMs	Master Protein Accessions	# Missed Cleavages	Theo. MH+ [Da]	Area: F2: Sample	XCorr A Sequest HT	Confidence A Sequest HT
High	AQNVDTYIIFGEAK		1	1	1	W6UUF0	0	1568.8	2.03845e+08	3.52	High
High	AIMFVISNAEVYK		1	1	1	W6UUF0	0	1484.78	4.49469e+07	2.71	High
High	SQTLAGVTK		1	1	1	W6UUF0	0	904.51		1.97	High
W6UT85	T-complex protein 1 subunit delta OS=Echinococcus granulosus GN=EGR_00428 PE=3 SV=1	4.89074	3	3	3	1	961	105.7	6.62	0.134	8.19	3	3
Confidence	Sequence	Modifications	# Protein Groups	# Proteins	# PSMs	Master Protein Accessions	# Missed Cleavages	Theo. MH+ [Da]	Area: F2: Sample	XCorr A Sequest HT	Confidence A Sequest HT
High	ALIAGGGAPEIEISQK		1	1	1	W6UT85	0	1553.85	3.81401e+07	3.01	High
High	LAHLANQTTGLEQYCLR	1xCarbamidomethyl [C15]	1	1	1	W6UT85	0	1988	2.69178e+07	2.62	High
High	GDVTITNDGATILK		1	1	1	W6UT85	0	1417.75	26018305	2.55	High
U6JCE8	Charged multivesicular body protein OS=Echinococcus granulosus GN=EGR_01017 PE=4 SV=1	19.1388	4	4	4	1	209	23.2	8.07	1.031	8.13	4	4
Confidence	Sequence	Modifications	# Protein Groups	# Proteins	# PSMs	Master Protein Accessions	# Missed Cleavages	Theo. MH+ [Da]	Area: F2: Sample	XCorr A Sequest HT	Confidence A Sequest HT
High	IYAEDSIR		1	1	1	U6JCE8	0	966.489	1.2705e+08	2.17	High
High	QPSLEDVVFDLK		1	1	1	U6JCE8	0	1389.73	109053659	2.02	High
High	IEEVMGDFEK		1	1	1	U6JCE8	0	1196.55	9.13119e+07	1.97	High
High	SSMASMNLEK		1	1	1	U6JCE8	0	1097.5	2.15827e+07	1.96	High
[truncated: 939 more rows]
